# Supplementary material for: The host RNA polymerase II C-terminal domain is the anchor for replication of the influenza virus genome
Source: Nat Commun. 2024 Feb 5;15:1064. doi: 10.1038/s41467-024-45205-2 (PMC10844641; doi:10.1038/s41467-024-45205-2)
Supplement: Supplementary file 4 — Source Data [file 41467_2024_45205_MOESM4_ESM.xlsx]

## Sheet: Plasmids
Plasmid Name	Identifier	Plasmid #	Plasmid sequence
MM1_pCI-PA-Anhui-dXfs	MM	1	TCAATATTGGCCATTAGCCATATTATTCATTGGTTATATAGCATAAATCAATATTGGCTATTGGCCATTGCATACGTTGTATCTATATCATAATATGTACATTTATATTGGCTCATGTCCAATATGACCGCCATGTTGGCATTGATTATTGACTAGTTATTAATAGTAATCAATTACGGGGTCATTAGTTCATAGCCCATATATGGAGTTCCGCGTTACATAACTTACGGTAAATGGCCCGCCTGGCTGACCGCCCAACGACCCCCGCCCATTGACGTCAATAATGACGTATGTTCCCATAGTAACGCCAATAGGGACTTTCCATTGACGTCAATGGGTGGAGTATTTACGGTAAACTGCCCACTTGGCAGTACATCAAGTGTATCATATGCCAAGTCC…
TK4_pCI-PB1-LL-luc1-WSN	TK	4	TCAATATTGGCCATTAGCCATATTATTCATTGGTTATATAGCATAAATCAATATTGGCTATTGGCCATTGCATACGTTGTATCTATATCATAATATGTACATTTATATTGGCTCATGTCCAATATGACCGCCATGTTGGCATTGATTATTGACTAGTTATTAATAGTAATCAATTACGGGGTCATTAGTTCATAGCCCATATATGGAGTTCCGCGTTACATAACTTACGGTAAATGGCCCGCCTGGCTGACCGCCCAACGACCCCCGCCCATTGACGTCAATAATGACGTATGTTCCCATAGTAACGCCAATAGGGACTTTCCATTGACGTCAATGGGTGGAGTATTTACGGTAAACTGCCCACTTGGCAGTACATCAAGTGTATCATATGCCAAGTCC…
TK5_pCI-PB1-LL-luc2-WSN	TK	5	TCAATATTGGCCATTAGCCATATTATTCATTGGTTATATAGCATAAATCAATATTGGCTATTGGCCATTGCATACGTTGTATCTATATCATAATATGTACATTTATATTGGCTCATGTCCAATATGACCGCCATGTTGGCATTGATTATTGACTAGTTATTAATAGTAATCAATTACGGGGTCATTAGTTCATAGCCCATATATGGAGTTCCGCGTTACATAACTTACGGTAAATGGCCCGCCTGGCTGACCGCCCAACGACCCCCGCCCATTGACGTCAATAATGACGTATGTTCCCATAGTAACGCCAATAGGGACTTTCCATTGACGTCAATGGGTGGAGTATTTACGGTAAACTGCCCACTTGGCAGTACATCAAGTGTATCATATGCCAAGTCC…
TK6_pCI-PB2-LL-luc1-WSN	TK	6	TCAATATTGGCCATTAGCCATATTATTCATTGGTTATATAGCATAAATCAATATTGGCTATTGGCCATTGCATACGTTGTATCTATATCATAATATGTACATTTATATTGGCTCATGTCCAATATGACCGCCATGTTGGCATTGATTATTGACTAGTTATTAATAGTAATCAATTACGGGGTCATTAGTTCATAGCCCATATATGGAGTTCCGCGTTACATAACTTACGGTAAATGGCCCGCCTGGCTGACCGCCCAACGACCCCCGCCCATTGACGTCAATAATGACGTATGTTCCCATAGTAACGCCAATAGGGACTTTCCATTGACGTCAATGGGTGGAGTATTTACGGTAAACTGCCCACTTGGCAGTACATCAAGTGTATCATATGCCAAGTCC…
TK12_pCI-PB2-LL-luc1-D253G-WSN	TK	12	TCAATATTGGCCATTAGCCATATTATTCATTGGTTATATAGCATAAATCAATATTGGCTATTGGCCATTGCATACGTTGTATCTATATCATAATATGTACATTTATATTGGCTCATGTCCAATATGACCGCCATGTTGGCATTGATTATTGACTAGTTATTAATAGTAATCAATTACGGGGTCATTAGTTCATAGCCCATATATGGAGTTCCGCGTTACATAACTTACGGTAAATGGCCCGCCTGGCTGACCGCCCAACGACCCCCGCCCATTGACGTCAATAATGACGTATGTTCCCATAGTAACGCCAATAGGGACTTTCCATTGACGTCAATGGGTGGAGTATTTACGGTAAACTGCCCACTTGGCAGTACATCAAGTGTATCATATGCCAAGTCC…
TK13_pCI-PB2-LL-luc1-S286N-WSN	TK	13	TCAATATTGGCCATTAGCCATATTATTCATTGGTTATATAGCATAAATCAATATTGGCTATTGGCCATTGCATACGTTGTATCTATATCATAATATGTACATTTATATTGGCTCATGTCCAATATGACCGCCATGTTGGCATTGATTATTGACTAGTTATTAATAGTAATCAATTACGGGGTCATTAGTTCATAGCCCATATATGGAGTTCCGCGTTACATAACTTACGGTAAATGGCCCGCCTGGCTGACCGCCCAACGACCCCCGCCCATTGACGTCAATAATGACGTATGTTCCCATAGTAACGCCAATAGGGACTTTCCATTGACGTCAATGGGTGGAGTATTTACGGTAAACTGCCCACTTGGCAGTACATCAAGTGTATCATATGCCAAGTCC…
TK19_pCI-empty	TK	19	TCAATATTGGCCATTAGCCATATTATTCATTGGTTATATAGCATAAATCAATATTGGCTATTGGCCATTGCATACGTTGTATCTATATCATAATATGTACATTTATATTGGCTCATGTCCAATATGACCGCCATGTTGGCATTGATTATTGACTAGTTATTAATAGTAATCAATTACGGGGTCATTAGTTCATAGCCCATATATGGAGTTCCGCGTTACATAACTTACGGTAAATGGCCCGCCTGGCTGACCGCCCAACGACCCCCGCCCATTGACGTCAATAATGACGTATGTTCCCATAGTAACGCCAATAGGGACTTTCCATTGACGTCAATGGGTGGAGTATTTACGGTAAACTGCCCACTTGGCAGTACATCAAGTGTATCATATGCCAAGTCC…
TK20_pPR7-NA-vRNA(-)-WSN	TK	20	TCTTCCGCTTCCTCGCTCACTGACTCGCTGCGCTCGGTCGTTCGGCTGCGGCGAGCGGTATCAGCTCACTCAAAGGCGGTAATACGGTTATCCACAGAATCAGGGGATAACGCAGGAAAGAACATGTGAGCAAAAGGCCAGCAAAAGGCCAGGAACCGTAAAAAGGCCGCGTTGCTGGCGTTTTTCCATAGGCTCCGCCCCCCTGACGAGCATCACAAAAATCGACGCTCAAGTCAGAGGTGGCGAAACCCGACAGGACTATAAAGATACCAGGCGTTTCCCCCTGGAAGCTCCCTCGTGCGCTCTCCTGTTCCGACCCTGCCGCTTACCGGATACCTGTCCGCCTTTCTCCCTTCGGGAAGCGTGGCGCTTTCTCATAGCTCACGCTGTAGGTATCTC…
TK24_pcDNA3-PB2-M535I-WSN	TK	24	GACGGATCGGGAGATCTCCCGATCCCCTATGGTCGACTCTCAGTACAATCTGCTCTGATGCCGCATAGTTAAGCCAGTATCTGCTCCCTGCTTGTGTGTTGGAGGTCGCTGAGTAGTGCGCGAGCAAAATTTAAGCTACAACAAGGCAAGGCTTGACCGACAATTGCATGAAGAATCTGCTTAGGGTTAGGCGTTTTGCGCTGCTTCGCGATGTACGGGCCAGATATACGCGTTGACATTGATTATTGACTAGTTATTAATAGTAATCAATTACGGGGTCATTAGTTCATAGCCCATATATGGAGTTCCGCGTTACATAACTTACGGTAAATGGCCCGCCTGGCTGACCGCCCAACGACCCCCGCCCATTGACGTCAATAATGACGTATGTTCCCATAG…
TK25_pcDNA3-PB2-D253G-WSN	TK	25	GACGGATCGGGAGATCTCCCGATCCCCTATGGTCGACTCTCAGTACAATCTGCTCTGATGCCGCATAGTTAAGCCAGTATCTGCTCCCTGCTTGTGTGTTGGAGGTCGCTGAGTAGTGCGCGAGCAAAATTTAAGCTACAACAAGGCAAGGCTTGACCGACAATTGCATGAAGAATCTGCTTAGGGTTAGGCGTTTTGCGCTGCTTCGCGATGTACGGGCCAGATATACGCGTTGACATTGATTATTGACTAGTTATTAATAGTAATCAATTACGGGGTCATTAGTTCATAGCCCATATATGGAGTTCCGCGTTACATAACTTACGGTAAATGGCCCGCCTGGCTGACCGCCCAACGACCCCCGCCCATTGACGTCAATAATGACGTATGTTCCCATAG…
TK26_pcDNA3-PB2-S286N-WSN	TK	26	GACGGATCGGGAGATCTCCCGATCCCCTATGGTCGACTCTCAGTACAATCTGCTCTGATGCCGCATAGTTAAGCCAGTATCTGCTCCCTGCTTGTGTGTTGGAGGTCGCTGAGTAGTGCGCGAGCAAAATTTAAGCTACAACAAGGCAAGGCTTGACCGACAATTGCATGAAGAATCTGCTTAGGGTTAGGCGTTTTGCGCTGCTTCGCGATGTACGGGCCAGATATACGCGTTGACATTGATTATTGACTAGTTATTAATAGTAATCAATTACGGGGTCATTAGTTCATAGCCCATATATGGAGTTCCGCGTTACATAACTTACGGTAAATGGCCCGCCTGGCTGACCGCCCAACGACCCCCGCCCATTGACGTCAATAATGACGTATGTTCCCATAG…
TK27_pCI-PB2-LL-luc1-M535I-WSN	TK	27	TCAATATTGGCCATTAGCCATATTATTCATTGGTTATATAGCATAAATCAATATTGGCTATTGGCCATTGCATACGTTGTATCTATATCATAATATGTACATTTATATTGGCTCATGTCCAATATGACCGCCATGTTGGCATTGATTATTGACTAGTTATTAATAGTAATCAATTACGGGGTCATTAGTTCATAGCCCATATATGGAGTTCCGCGTTACATAACTTACGGTAAATGGCCCGCCTGGCTGACCGCCCAACGACCCCCGCCCATTGACGTCAATAATGACGTATGTTCCCATAGTAACGCCAATAGGGACTTTCCATTGACGTCAATGGGTGGAGTATTTACGGTAAACTGCCCACTTGGCAGTACATCAAGTGTATCATATGCCAAGTCC…
TK30_pcDNA3_PB2-Memphis	TK	30	GACGGATCGGGAGATCTCCCGATCCCCTATGGTCGACTCTCAGTACAATCTGCTCTGATGCCGCATAGTTAAGCCAGTATCTGCTCCCTGCTTGTGTGTTGGAGGTCGCTGAGTAGTGCGCGAGCAAAATTTAAGCTACAACAAGGCAAGGCTTGACCGACAATTGCATGAAGAATCTGCTTAGGGTTAGGCGTTTTGCGCTGCTTCGCGATGTACGGGCCAGATATACGCGTTGACATTGATTATTGACTAGTTATTAATAGTAATCAATTACGGGGTCATTAGTTCATAGCCCATATATGGAGTTCCGCGTTACATAACTTACGGTAAATGGCCCGCCTGGCTGACCGCCCAACGACCCCCGCCCATTGACGTCAATAATGACGTATGTTCCCATAG…
TK32_pcDNA3_PA-Memphis	TK	32	GACGGATCGGGAGATCTCCCGATCCCCTATGGTCGACTCTCAGTACAATCTGCTCTGATGCCGCATAGTTAAGCCAGTATCTGCTCCCTGCTTGTGTGTTGGAGGTCGCTGAGTAGTGCGCGAGCAAAATTTAAGCTACAACAAGGCAAGGCTTGACCGACAATTGCATGAAGAATCTGCTTAGGGTTAGGCGTTTTGCGCTGCTTCGCGATGTACGGGCCAGATATACGCGTTGACATTGATTATTGACTAGTTATTAATAGTAATCAATTACGGGGTCATTAGTTCATAGCCCATATATGGAGTTCCGCGTTACATAACTTACGGTAAATGGCCCGCCTGGCTGACCGCCCAACGACCCCCGCCCATTGACGTCAATAATGACGTATGTTCCCATAG…
TK35_pcDNA3-PB1-WSN	TK	35	GACGGATCGGGAGATCTCCCGATCCCCTATGGTCGACTCTCAGTACAATCTGCTCTGATGCCGCATAGTTAAGCCAGTATCTGCTCCCTGCTTGTGTGTTGGAGGTCGCTGAGTAGTGCGCGAGCAAAATTTAAGCTACAACAAGGCAAGGCTTGACCGACAATTGCATGAAGAATCTGCTTAGGGTTAGGCGTTTTGCGCTGCTTCGCGATGTACGGGCCAGATATACGCGTTGACATTGATTATTGACTAGTTATTAATAGTAATCAATTACGGGGTCATTAGTTCATAGCCCATATATGGAGTTCCGCGTTACATAACTTACGGTAAATGGCCCGCCTGGCTGACCGCCCAACGACCCCCGCCCATTGACGTCAATAATGACGTATGTTCCCATAG…
TK36_pcDNA3-PA-K289A-WSN	TK	36	GACGGATCGGGAGATCTCCCGATCCCCTATGGTCGACTCTCAGTACAATCTGCTCTGATGCCGCATAGTTAAGCCAGTATCTGCTCCCTGCTTGTGTGTTGGAGGTCGCTGAGTAGTGCGCGAGCAAAATTTAAGCTACAACAAGGCAAGGCTTGACCGACAATTGCATGAAGAATCTGCTTAGGGTTAGGCGTTTTGCGCTGCTTCGCGATGTACGGGCCAGATATACGCGTTGACATTGATTATTGACTAGTTATTAATAGTAATCAATTACGGGGTCATTAGTTCATAGCCCATATATGGAGTTCCGCGTTACATAACTTACGGTAAATGGCCCGCCTGGCTGACCGCCCAACGACCCCCGCCCATTGACGTCAATAATGACGTATGTTCCCATAG…
TK37_pcDNA3-PA-R454A-WSN	TK	37	GACGGATCGGGAGATCTCCCGATCCCCTATGGTCGACTCTCAGTACAATCTGCTCTGATGCCGCATAGTTAAGCCAGTATCTGCTCCCTGCTTGTGTGTTGGAGGTCGCTGAGTAGTGCGCGAGCAAAATTTAAGCTACAACAAGGCAAGGCTTGACCGACAATTGCATGAAGAATCTGCTTAGGGTTAGGCGTTTTGCGCTGCTTCGCGATGTACGGGCCAGATATACGCGTTGACATTGATTATTGACTAGTTATTAATAGTAATCAATTACGGGGTCATTAGTTCATAGCCCATATATGGAGTTCCGCGTTACATAACTTACGGTAAATGGCCCGCCTGGCTGACCGCCCAACGACCCCCGCCCATTGACGTCAATAATGACGTATGTTCCCATAG…
TK38_pcDNA3-PA-R635A-WSN	TK	38	GACGGATCGGGAGATCTCCCGATCCCCTATGGTCGACTCTCAGTACAATCTGCTCTGATGCCGCATAGTTAAGCCAGTATCTGCTCCCTGCTTGTGTGTTGGAGGTCGCTGAGTAGTGCGCGAGCAAAATTTAAGCTACAACAAGGCAAGGCTTGACCGACAATTGCATGAAGAATCTGCTTAGGGTTAGGCGTTTTGCGCTGCTTCGCGATGTACGGGCCAGATATACGCGTTGACATTGATTATTGACTAGTTATTAATAGTAATCAATTACGGGGTCATTAGTTCATAGCCCATATATGGAGTTCCGCGTTACATAACTTACGGTAAATGGCCCGCCTGGCTGACCGCCCAACGACCCCCGCCCATTGACGTCAATAATGACGTATGTTCCCATAG…
TK39_pcDNA3-PA-R638A-WSN	TK	39	GACGGATCGGGAGATCTCCCGATCCCCTATGGTCGACTCTCAGTACAATCTGCTCTGATGCCGCATAGTTAAGCCAGTATCTGCTCCCTGCTTGTGTGTTGGAGGTCGCTGAGTAGTGCGCGAGCAAAATTTAAGCTACAACAAGGCAAGGCTTGACCGACAATTGCATGAAGAATCTGCTTAGGGTTAGGCGTTTTGCGCTGCTTCGCGATGTACGGGCCAGATATACGCGTTGACATTGATTATTGACTAGTTATTAATAGTAATCAATTACGGGGTCATTAGTTCATAGCCCATATATGGAGTTCCGCGTTACATAACTTACGGTAAATGGCCCGCCTGGCTGACCGCCCAACGACCCCCGCCCATTGACGTCAATAATGACGTATGTTCCCATAG…
TK40_pcDNA3-PA-K289A-R454A-WSN	TK	40	GACGGATCGGGAGATCTCCCGATCCCCTATGGTCGACTCTCAGTACAATCTGCTCTGATGCCGCATAGTTAAGCCAGTATCTGCTCCCTGCTTGTGTGTTGGAGGTCGCTGAGTAGTGCGCGAGCAAAATTTAAGCTACAACAAGGCAAGGCTTGACCGACAATTGCATGAAGAATCTGCTTAGGGTTAGGCGTTTTGCGCTGCTTCGCGATGTACGGGCCAGATATACGCGTTGACATTGATTATTGACTAGTTATTAATAGTAATCAATTACGGGGTCATTAGTTCATAGCCCATATATGGAGTTCCGCGTTACATAACTTACGGTAAATGGCCCGCCTGGCTGACCGCCCAACGACCCCCGCCCATTGACGTCAATAATGACGTATGTTCCCATAG…
TK41_pcDNA3-PA-K635A-R638A-WSN	TK	41	GACGGATCGGGAGATCTCCCGATCCCCTATGGTCGACTCTCAGTACAATCTGCTCTGATGCCGCATAGTTAAGCCAGTATCTGCTCCCTGCTTGTGTGTTGGAGGTCGCTGAGTAGTGCGCGAGCAAAATTTAAGCTACAACAAGGCAAGGCTTGACCGACAATTGCATGAAGAATCTGCTTAGGGTTAGGCGTTTTGCGCTGCTTCGCGATGTACGGGCCAGATATACGCGTTGACATTGATTATTGACTAGTTATTAATAGTAATCAATTACGGGGTCATTAGTTCATAGCCCATATATGGAGTTCCGCGTTACATAACTTACGGTAAATGGCCCGCCTGGCTGACCGCCCAACGACCCCCGCCCATTGACGTCAATAATGACGTATGTTCCCATAG…
TK42_pcDNA3-PA-WSN	TK	42	GACGGATCGGGAGATCTCCCGATCCCCTATGGTCGACTCTCAGTACAATCTGCTCTGATGCCGCATAGTTAAGCCAGTATCTGCTCCCTGCTTGTGTGTTGGAGGTCGCTGAGTAGTGCGCGAGCAAAATTTAAGCTACAACAAGGCAAGGCTTGACCGACAATTGCATGAAGAATCTGCTTAGGGTTAGGCGTTTTGCGCTGCTTCGCGATGTACGGGCCAGATATACGCGTTGACATTGATTATTGACTAGTTATTAATAGTAATCAATTACGGGGTCATTAGTTCATAGCCCATATATGGAGTTCCGCGTTACATAACTTACGGTAAATGGCCCGCCTGGCTGACCGCCCAACGACCCCCGCCCATTGACGTCAATAATGACGTATGTTCCCATAG…
TK43_pCI-NP-WSN	TK	43	TCAATATTGGCCATTAGCCATATTATTCATTGGTTATATAGCATAAATCAATATTGGCTATTGGCCATTGCATACGTTGTATCTATATCATAATATGTACATTTATATTGGCTCATGTCCAATATGACCGCCATGTTGGCATTGATTATTGACTAGTTATTAATAGTAATCAATTACGGGGTCATTAGTTCATAGCCCATATATGGAGTTCCGCGTTACATAACTTACGGTAAATGGCCCGCCTGGCTGACCGCCCAACGACCCCCGCCCATTGACGTCAATAATGACGTATGTTCCCATAGTAACGCCAATAGGGACTTTCCATTGACGTCAATGGGTGGAGTATTTACGGTAAACTGCCCACTTGGCAGTACATCAAGTGTATCATATGCCAAGTCC…
TK54_pcDNA3-PB1-I298M-WSN	TK	54	GACGGATCGGGAGATCTCCCGATCCCCTATGGTCGACTCTCAGTACAATCTGCTCTGATGCCGCATAGTTAAGCCAGTATCTGCTCCCTGCTTGTGTGTTGGAGGTCGCTGAGTAGTGCGCGAGCAAAATTTAAGCTACAACAAGGCAAGGCTTGACCGACAATTGCATGAAGAATCTGCTTAGGGTTAGGCGTTTTGCGCTGCTTCGCGATGTACGGGCCAGATATACGCGTTGACATTGATTATTGACTAGTTATTAATAGTAATCAATTACGGGGTCATTAGTTCATAGCCCATATATGGAGTTCCGCGTTACATAACTTACGGTAAATGGCCCGCCTGGCTGACCGCCCAACGACCCCCGCCCATTGACGTCAATAATGACGTATGTTCCCATAG…
TK57_pcDNA3-PB2-M645I-WSN	TK	57	GACGGATCGGGAGATCTCCCGATCCCCTATGGTCGACTCTCAGTACAATCTGCTCTGATGCCGCATAGTTAAGCCAGTATCTGCTCCCTGCTTGTGTGTTGGAGGTCGCTGAGTAGTGCGCGAGCAAAATTTAAGCTACAACAAGGCAAGGCTTGACCGACAATTGCATGAAGAATCTGCTTAGGGTTAGGCGTTTTGCGCTGCTTCGCGATGTACGGGCCAGATATACGCGTTGACATTGATTATTGACTAGTTATTAATAGTAATCAATTACGGGGTCATTAGTTCATAGCCCATATATGGAGTTCCGCGTTACATAACTTACGGTAAATGGCCCGCCTGGCTGACCGCCCAACGACCCCCGCCCATTGACGTCAATAATGACGTATGTTCCCATAG…
TK74_pcDNA3-PB1-D439N-WSN	TK	74	GACGGATCGGGAGATCTCCCGATCCCCTATGGTCGACTCTCAGTACAATCTGCTCTGATGCCGCATAGTTAAGCCAGTATCTGCTCCCTGCTTGTGTGTTGGAGGTCGCTGAGTAGTGCGCGAGCAAAATTTAAGCTACAACAAGGCAAGGCTTGACCGACAATTGCATGAAGAATCTGCTTAGGGTTAGGCGTTTTGCGCTGCTTCGCGATGTACGGGCCAGATATACGCGTTGACATTGATTATTGACTAGTTATTAATAGTAATCAATTACGGGGTCATTAGTTCATAGCCCATATATGGAGTTCCGCGTTACATAACTTACGGTAAATGGCCCGCCTGGCTGACCGCCCAACGACCCCCGCCCATTGACGTCAATAATGACGTATGTTCCCATAG…
TK76_pCI-PB1-LL-luc1-Memphis	TK	76	TCAATATTGGCCATTAGCCATATTATTCATTGGTTATATAGCATAAATCAATATTGGCTATTGGCCATTGCATACGTTGTATCTATATCATAATATGTACATTTATATTGGCTCATGTCCAATATGACCGCCATGTTGGCATTGATTATTGACTAGTTATTAATAGTAATCAATTACGGGGTCATTAGTTCATAGCCCATATATGGAGTTCCGCGTTACATAACTTACGGTAAATGGCCCGCCTGGCTGACCGCCCAACGACCCCCGCCCATTGACGTCAATAATGACGTATGTTCCCATAGTAACGCCAATAGGGACTTTCCATTGACGTCAATGGGTGGAGTATTTACGGTAAACTGCCCACTTGGCAGTACATCAAGTGTATCATATGCCAAGTCC…
TK77_pCI-PB1-LL-luc2-Memphis	TK	77	TCAATATTGGCCATTAGCCATATTATTCATTGGTTATATAGCATAAATCAATATTGGCTATTGGCCATTGCATACGTTGTATCTATATCATAATATGTACATTTATATTGGCTCATGTCCAATATGACCGCCATGTTGGCATTGATTATTGACTAGTTATTAATAGTAATCAATTACGGGGTCATTAGTTCATAGCCCATATATGGAGTTCCGCGTTACATAACTTACGGTAAATGGCCCGCCTGGCTGACCGCCCAACGACCCCCGCCCATTGACGTCAATAATGACGTATGTTCCCATAGTAACGCCAATAGGGACTTTCCATTGACGTCAATGGGTGGAGTATTTACGGTAAACTGCCCACTTGGCAGTACATCAAGTGTATCATATGCCAAGTCC…
TK79_pcDNA3-PB2-NEQ71-73AAA-WSN	TK	79	GACGGATCGGGAGATCTCCCGATCCCCTATGGTCGACTCTCAGTACAATCTGCTCTGATGCCGCATAGTTAAGCCAGTATCTGCTCCCTGCTTGTGTGTTGGAGGTCGCTGAGTAGTGCGCGAGCAAAATTTAAGCTACAACAAGGCAAGGCTTGACCGACAATTGCATGAAGAATCTGCTTAGGGTTAGGCGTTTTGCGCTGCTTCGCGATGTACGGGCCAGATATACGCGTTGACATTGATTATTGACTAGTTATTAATAGTAATCAATTACGGGGTCATTAGTTCATAGCCCATATATGGAGTTCCGCGTTACATAACTTACGGTAAATGGCCCGCCTGGCTGACCGCCCAACGACCCCCGCCCATTGACGTCAATAATGACGTATGTTCCCATAG…
TK83_pcDNA3-PA-K289A-C489R-WSN	TK	83	GACGGATCGGGAGATCTCCCGATCCCCTATGGTCGACTCTCAGTACAATCTGCTCTGATGCCGCATAGTTAAGCCAGTATCTGCTCCCTGCTTGTGTGTTGGAGGTCGCTGAGTAGTGCGCGAGCAAAATTTAAGCTACAACAAGGCAAGGCTTGACCGACAATTGCATGAAGAATCTGCTTAGGGTTAGGCGTTTTGCGCTGCTTCGCGATGTACGGGCCAGATATACGCGTTGACATTGATTATTGACTAGTTATTAATAGTAATCAATTACGGGGTCATTAGTTCATAGCCCATATATGGAGTTCCGCGTTACATAACTTACGGTAAATGGCCCGCCTGGCTGACCGCCCAACGACCCCCGCCCATTGACGTCAATAATGACGTATGTTCCCATAG…
TK118_pcDNA3-PA-K289A-D306N-WSN	TK	118	GACGGATCGGGAGATCTCCCGATCCCCTATGGTCGACTCTCAGTACAATCTGCTCTGATGCCGCATAGTTAAGCCAGTATCTGCTCCCTGCTTGTGTGTTGGAGGTCGCTGAGTAGTGCGCGAGCAAAATTTAAGCTACAACAAGGCAAGGCTTGACCGACAATTGCATGAAGAATCTGCTTAGGGTTAGGCGTTTTGCGCTGCTTCGCGATGTACGGGCCAGATATACGCGTTGACATTGATTATTGACTAGTTATTAATAGTAATCAATTACGGGGTCATTAGTTCATAGCCCATATATGGAGTTCCGCGTTACATAACTTACGGTAAATGGCCCGCCTGGCTGACCGCCCAACGACCCCCGCCCATTGACGTCAATAATGACGTATGTTCCCATAG…
TK122_pcDNA3-PA-C453R-R638A-WSN	TK	122	GACGGATCGGGAGATCTCCCGATCCCCTATGGTCGACTCTCAGTACAATCTGCTCTGATGCCGCATAGTTAAGCCAGTATCTGCTCCCTGCTTGTGTGTTGGAGGTCGCTGAGTAGTGCGCGAGCAAAATTTAAGCTACAACAAGGCAAGGCTTGACCGACAATTGCATGAAGAATCTGCTTAGGGTTAGGCGTTTTGCGCTGCTTCGCGATGTACGGGCCAGATATACGCGTTGACATTGATTATTGACTAGTTATTAATAGTAATCAATTACGGGGTCATTAGTTCATAGCCCATATATGGAGTTCCGCGTTACATAACTTACGGTAAATGGCCCGCCTGGCTGACCGCCCAACGACCCCCGCCCATTGACGTCAATAATGACGTATGTTCCCATAG…
TK134_pcDNA3-PA-R490I-R638A-WSN	TK	134	GACGGATCGGGAGATCTCCCGATCCCCTATGGTCGACTCTCAGTACAATCTGCTCTGATGCCGCATAGTTAAGCCAGTATCTGCTCCCTGCTTGTGTGTTGGAGGTCGCTGAGTAGTGCGCGAGCAAAATTTAAGCTACAACAAGGCAAGGCTTGACCGACAATTGCATGAAGAATCTGCTTAGGGTTAGGCGTTTTGCGCTGCTTCGCGATGTACGGGCCAGATATACGCGTTGACATTGATTATTGACTAGTTATTAATAGTAATCAATTACGGGGTCATTAGTTCATAGCCCATATATGGAGTTCCGCGTTACATAACTTACGGTAAATGGCCCGCCTGGCTGACCGCCCAACGACCCCCGCCCATTGACGTCAATAATGACGTATGTTCCCATAG…
TK157_pcDNA3-PA-S420E-WSN	TK	157	GACGGATCGGGAGATCTCCCGATCCCCTATGGTCGACTCTCAGTACAATCTGCTCTGATGCCGCATAGTTAAGCCAGTATCTGCTCCCTGCTTGTGTGTTGGAGGTCGCTGAGTAGTGCGCGAGCAAAATTTAAGCTACAACAAGGCAAGGCTTGACCGACAATTGCATGAAGAATCTGCTTAGGGTTAGGCGTTTTGCGCTGCTTCGCGATGTACGGGCCAGATATACGCGTTGACATTGATTATTGACTAGTTATTAATAGTAATCAATTACGGGGTCATTAGTTCATAGCCCATATATGGAGTTCCGCGTTACATAACTTACGGTAAATGGCCCGCCTGGCTGACCGCCCAACGACCCCCGCCCATTGACGTCAATAATGACGTATGTTCCCATAG…
TK172_pcDNA3-PB2-WSN	TK	172	GACGGATCGGGAGATCTCCCGATCCCCTATGGTCGACTCTCAGTACAATCTGCTCTGATGCCGCATAGTTAAGCCAGTATCTGCTCCCTGCTTGTGTGTTGGAGGTCGCTGAGTAGTGCGCGAGCAAAATTTAAGCTACAACAAGGCAAGGCTTGACCGACAATTGCATGAAGAATCTGCTTAGGGTTAGGCGTTTTGCGCTGCTTCGCGATGTACGGGCCAGATATACGCGTTGACATTGATTATTGACTAGTTATTAATAGTAATCAATTACGGGGTCATTAGTTCATAGCCCATATATGGAGTTCCGCGTTACATAACTTACGGTAAATGGCCCGCCTGGCTGACCGCCCAACGACCCCCGCCCATTGACGTCAATAATGACGTATGTTCCCATAG…
TK187_pcDNA3-PA-dLoop-WSN	TK	187	GACGGATCGGGAGATCTCCCGATCCCCTATGGTCGACTCTCAGTACAATCTGCTCTGATGCCGCATAGTTAAGCCAGTATCTGCTCCCTGCTTGTGTGTTGGAGGTCGCTGAGTAGTGCGCGAGCAAAATTTAAGCTACAACAAGGCAAGGCTTGACCGACAATTGCATGAAGAATCTGCTTAGGGTTAGGCGTTTTGCGCTGCTTCGCGATGTACGGGCCAGATATACGCGTTGACATTGATTATTGACTAGTTATTAATAGTAATCAATTACGGGGTCATTAGTTCATAGCCCATATATGGAGTTCCGCGTTACATAACTTACGGTAAATGGCCCGCCTGGCTGACCGCCCAACGACCCCCGCCCATTGACGTCAATAATGACGTATGTTCCCATAG…
TK189_pcDNA3-PB2-R375K M535I-WSN	TK	189	GACGGATCGGGAGATCTCCCGATCCCCTATGGTCGACTCTCAGTACAATCTGCTCTGATGCCGCATAGTTAAGCCAGTATCTGCTCCCTGCTTGTGTGTTGGAGGTCGCTGAGTAGTGCGCGAGCAAAATTTAAGCTACAACAAGGCAAGGCTTGACCGACAATTGCATGAAGAATCTGCTTAGGGTTAGGCGTTTTGCGCTGCTTCGCGATGTACGGGCCAGATATACGCGTTGACATTGATTATTGACTAGTTATTAATAGTAATCAATTACGGGGTCATTAGTTCATAGCCCATATATGGAGTTCCGCGTTACATAACTTACGGTAAATGGCCCGCCTGGCTGACCGCCCAACGACCCCCGCCCATTGACGTCAATAATGACGTATGTTCCCATAG…
TK228_pcDNA3-PA-D108A-WSN	TK	228	GACGGATCGGGAGATCTCCCGATCCCCTATGGTCGACTCTCAGTACAATCTGCTCTGATGCCGCATAGTTAAGCCAGTATCTGCTCCCTGCTTGTGTGTTGGAGGTCGCTGAGTAGTGCGCGAGCAAAATTTAAGCTACAACAAGGCAAGGCTTGACCGACAATTGCATGAAGAATCTGCTTAGGGTTAGGCGTTTTGCGCTGCTTCGCGATGTACGGGCCAGATATACGCGTTGACATTGATTATTGACTAGTTATTAATAGTAATCAATTACGGGGTCATTAGTTCATAGCCCATATATGGAGTTCCGCGTTACATAACTTACGGTAAATGGCCCGCCTGGCTGACCGCCCAACGACCCCCGCCCATTGACGTCAATAATGACGTATGTTCCCATAG…
TK230_pcDNA3-PA-K664M-WSN	TK	230	GACGGATCGGGAGATCTCCCGATCCCCTATGGTCGACTCTCAGTACAATCTGCTCTGATGCCGCATAGTTAAGCCAGTATCTGCTCCCTGCTTGTGTGTTGGAGGTCGCTGAGTAGTGCGCGAGCAAAATTTAAGCTACAACAAGGCAAGGCTTGACCGACAATTGCATGAAGAATCTGCTTAGGGTTAGGCGTTTTGCGCTGCTTCGCGATGTACGGGCCAGATATACGCGTTGACATTGATTATTGACTAGTTATTAATAGTAATCAATTACGGGGTCATTAGTTCATAGCCCATATATGGAGTTCCGCGTTACATAACTTACGGTAAATGGCCCGCCTGGCTGACCGCCCAACGACCCCCGCCCATTGACGTCAATAATGACGTATGTTCCCATAG…
TK281_pCI-mCherry-CTD-SV40NLS	TK	281	TCAATATTGGCCATTAGCCATATTATTCATTGGTTATATAGCATAAATCAATATTGGCTATTGGCCATTGCATACGTTGTATCTATATCATAATATGTACATTTATATTGGCTCATGTCCAATATGACCGCCATGTTGGCATTGATTATTGACTAGTTATTAATAGTAATCAATTACGGGGTCATTAGTTCATAGCCCATATATGGAGTTCCGCGTTACATAACTTACGGTAAATGGCCCGCCTGGCTGACCGCCCAACGACCCCCGCCCATTGACGTCAATAATGACGTATGTTCCCATAGTAACGCCAATAGGGACTTTCCATTGACGTCAATGGGTGGAGTATTTACGGTAAACTGCCCACTTGGCAGTACATCAAGTGTATCATATGCCAAGTCC…
TK283_pCAGGS-PB2-WT-Anhui-H7N9	TK	283	GTCGACATTGATTATTGACTAGTTATTAATAGTAATCAATTACGGGGTCATTAGTTCATAGCCCATATATGGAGTTCCGCGTTACATAACTTACGGTAAATGGCCCGCCTGGCTGACCGCCCAACGACCCCCGCCCATTGACGTCAATAATGACGTATGTTCCCATAGTAACGCCAATAGGGACTTTCCATTGACGTCAATGGGTGGACTATTTACGGTAAACTGCCCACTTGGCAGTACATCAAGTGTATCATATGCCAAGTACGCCCCCTATTGACGTCAATGACGGTAAATGGCCCGCCTGGCATTATGCCCAGTACATGACCTTATGGGACTTTCCTACTTGGCAGTACATCTACGTATTAGTCATCGCTATTACCATGGGTCGAGGTGAGCCCC…
TK285_pCAGGS-PB1-Anhui-H7N9	TK	285	GTCGACATTGATTATTGACTAGTTATTAATAGTAATCAATTACGGGGTCATTAGTTCATAGCCCATATATGGAGTTCCGCGTTACATAACTTACGGTAAATGGCCCGCCTGGCTGACCGCCCAACGACCCCCGCCCATTGACGTCAATAATGACGTATGTTCCCATAGTAACGCCAATAGGGACTTTCCATTGACGTCAATGGGTGGACTATTTACGGTAAACTGCCCACTTGGCAGTACATCAAGTGTATCATATGCCAAGTACGCCCCCTATTGACGTCAATGACGGTAAATGGCCCGCCTGGCATTATGCCCAGTACATGACCTTATGGGACTTTCCTACTTGGCAGTACATCTACGTATTAGTCATCGCTATTACCATGGGTCGAGGTGAGCCCC…
TK286_pCAGGS-PA-Anhui-H7N9	TK	286	GTCGACATTGATTATTGACTAGTTATTAATAGTAATCAATTACGGGGTCATTAGTTCATAGCCCATATATGGAGTTCCGCGTTACATAACTTACGGTAAATGGCCCGCCTGGCTGACCGCCCAACGACCCCCGCCCATTGACGTCAATAATGACGTATGTTCCCATAGTAACGCCAATAGGGACTTTCCATTGACGTCAATGGGTGGACTATTTACGGTAAACTGCCCACTTGGCAGTACATCAAGTGTATCATATGCCAAGTACGCCCCCTATTGACGTCAATGACGGTAAATGGCCCGCCTGGCATTATGCCCAGTACATGACCTTATGGGACTTTCCTACTTGGCAGTACATCTACGTATTAGTCATCGCTATTACCATGGGTCGAGGTGAGCCCC…
TK287_pCAGGS-NP-Anhui-H7N9	TK	287	GTCGACATTGATTATTGACTAGTTATTAATAGTAATCAATTACGGGGTCATTAGTTCATAGCCCATATATGGAGTTCCGCGTTACATAACTTACGGTAAATGGCCCGCCTGGCTGACCGCCCAACGACCCCCGCCCATTGACGTCAATAATGACGTATGTTCCCATAGTAACGCCAATAGGGACTTTCCATTGACGTCAATGGGTGGACTATTTACGGTAAACTGCCCACTTGGCAGTACATCAAGTGTATCATATGCCAAGTACGCCCCCTATTGACGTCAATGACGGTAAATGGCCCGCCTGGCATTATGCCCAGTACATGACCTTATGGGACTTTCCTACTTGGCAGTACATCTACGTATTAGTCATCGCTATTACCATGGGTCGAGGTGAGCCCC…
TK305_pCI-mCherry-NLS	TK	305	TCAATATTGGCCATTAGCCATATTATTCATTGGTTATATAGCATAAATCAATATTGGCTATTGGCCATTGCATACGTTGTATCTATATCATAATATGTACATTTATATTGGCTCATGTCCAATATGACCGCCATGTTGGCATTGATTATTGACTAGTTATTAATAGTAATCAATTACGGGGTCATTAGTTCATAGCCCATATATGGAGTTCCGCGTTACATAACTTACGGTAAATGGCCCGCCTGGCTGACCGCCCAACGACCCCCGCCCATTGACGTCAATAATGACGTATGTTCCCATAGTAACGCCAATAGGGACTTTCCATTGACGTCAATGGGTGGAGTATTTACGGTAAACTGCCCACTTGGCAGTACATCAAGTGTATCATATGCCAAGTCC…
TK331_pCI-huANP32A-LL-luc2	TK	331	TCAATATTGGCCATTAGCCATATTATTCATTGGTTATATAGCATAAATCAATATTGGCTATTGGCCATTGCATACGTTGTATCTATATCATAATATGTACATTTATATTGGCTCATGTCCAATATGACCGCCATGTTGGCATTGATTATTGACTAGTTATTAATAGTAATCAATTACGGGGTCATTAGTTCATAGCCCATATATGGAGTTCCGCGTTACATAACTTACGGTAAATGGCCCGCCTGGCTGACCGCCCAACGACCCCCGCCCATTGACGTCAATAATGACGTATGTTCCCATAGTAACGCCAATAGGGACTTTCCATTGACGTCAATGGGTGGAGTATTTACGGTAAACTGCCCACTTGGCAGTACATCAAGTGTATCATATGCCAAGTCC…
TK333_pCI-PB1-LL-luc1-Anhui-H7N9	TK	333	TCAATATTGGCCATTAGCCATATTATTCATTGGTTATATAGCATAAATCAATATTGGCTATTGGCCATTGCATACGTTGTATCTATATCATAATATGTACATTTATATTGGCTCATGTCCAATATGACCGCCATGTTGGCATTGATTATTGACTAGTTATTAATAGTAATCAATTACGGGGTCATTAGTTCATAGCCCATATATGGAGTTCCGCGTTACATAACTTACGGTAAATGGCCCGCCTGGCTGACCGCCCAACGACCCCCGCCCATTGACGTCAATAATGACGTATGTTCCCATAGTAACGCCAATAGGGACTTTCCATTGACGTCAATGGGTGGAGTATTTACGGTAAACTGCCCACTTGGCAGTACATCAAGTGTATCATATGCCAAGTCC…
TK334_pCI-PB1-LL-luc2-Anhui-H7N9	TK	334	TCAATATTGGCCATTAGCCATATTATTCATTGGTTATATAGCATAAATCAATATTGGCTATTGGCCATTGCATACGTTGTATCTATATCATAATATGTACATTTATATTGGCTCATGTCCAATATGACCGCCATGTTGGCATTGATTATTGACTAGTTATTAATAGTAATCAATTACGGGGTCATTAGTTCATAGCCCATATATGGAGTTCCGCGTTACATAACTTACGGTAAATGGCCCGCCTGGCTGACCGCCCAACGACCCCCGCCCATTGACGTCAATAATGACGTATGTTCCCATAGTAACGCCAATAGGGACTTTCCATTGACGTCAATGGGTGGAGTATTTACGGTAAACTGCCCACTTGGCAGTACATCAAGTGTATCATATGCCAAGTCC…
TK358_pCI-mCherry-CTD-SV40NLS-S5A	TK	358	TCAATATTGGCCATTAGCCATATTATTCATTGGTTATATAGCATAAATCAATATTGGCTATTGGCCATTGCATACGTTGTATCTATATCATAATATGTACATTTATATTGGCTCATGTCCAATATGACCGCCATGTTGGCATTGATTATTGACTAGTTATTAATAGTAATCAATTACGGGGTCATTAGTTCATAGCCCATATATGGAGTTCCGCGTTACATAACTTACGGTAAATGGCCCGCCTGGCTGACCGCCCAACGACCCCCGCCCATTGACGTCAATAATGACGTATGTTCCCATAGTAACGCCAATAGGGACTTTCCATTGACGTCAATGGGTGGAGTATTTACGGTAAACTGCCCACTTGGCAGTACATCAAGTGTATCATATGCCAAGTCC…
TK403_pCI-huANP32A-LL-luc1	TK	403	TCAATATTGGCCATTAGCCATATTATTCATTGGTTATATAGCATAAATCAATATTGGCTATTGGCCATTGCATACGTTGTATCTATATCATAATATGTACATTTATATTGGCTCATGTCCAATATGACCGCCATGTTGGCATTGATTATTGACTAGTTATTAATAGTAATCAATTACGGGGTCATTAGTTCATAGCCCATATATGGAGTTCCGCGTTACATAACTTACGGTAAATGGCCCGCCTGGCTGACCGCCCAACGACCCCCGCCCATTGACGTCAATAATGACGTATGTTCCCATAGTAACGCCAATAGGGACTTTCCATTGACGTCAATGGGTGGAGTATTTACGGTAAACTGCCCACTTGGCAGTACATCAAGTGTATCATATGCCAAGTCC…
TK405_pCI-chANP32A-LL-luc1	TK	405	TCAATATTGGCCATTAGCCATATTATTCATTGGTTATATAGCATAAATCAATATTGGCTATTGGCCATTGCATACGTTGTATCTATATCATAATATGTACATTTATATTGGCTCATGTCCAATATGACCGCCATGTTGGCATTGATTATTGACTAGTTATTAATAGTAATCAATTACGGGGTCATTAGTTCATAGCCCATATATGGAGTTCCGCGTTACATAACTTACGGTAAATGGCCCGCCTGGCTGACCGCCCAACGACCCCCGCCCATTGACGTCAATAATGACGTATGTTCCCATAGTAACGCCAATAGGGACTTTCCATTGACGTCAATGGGTGGAGTATTTACGGTAAACTGCCCACTTGGCAGTACATCAAGTGTATCATATGCCAAGTCC…
TK413 pcDNA3-PA-K635A-V90I-WSN	TK	413	GACGGATCGGGAGATCTCCCGATCCCCTATGGTCGACTCTCAGTACAATCTGCTCTGATGCCGCATAGTTAAGCCAGTATCTGCTCCCTGCTTGTGTGTTGGAGGTCGCTGAGTAGTGCGCGAGCAAAATTTAAGCTACAACAAGGCAAGGCTTGACCGACAATTGCATGAAGAATCTGCTTAGGGTTAGGCGTTTTGCGCTGCTTCGCGATGTACGGGCCAGATATACGCGTTGACATTGATTATTGACTAGTTATTAATAGTAATCAATTACGGGGTCATTAGTTCATAGCCCATATATGGAGTTCCGCGTTACATAACTTACGGTAAATGGCCCGCCTGGCTGACCGCCCAACGACCCCCGCCCATTGACGTCAATAATGACGTATGTTCCCATAG…
TK424_pcDNA3-huANP32-V5	TK	424	GACGGATCGGGAGATCTCCCGATCCCCTATGGTGCACTCTCAGTACAATCTGCTCTGATGCCGCATAGTTAAGCCAGTATCTGCTCCCTGCTTGTGTGTTGGAGGTCGCTGAGTAGTGCGCGAGCAAAATTTAAGCTACAACAAGGCAAGGCTTGACCGACAATTGCATGAAGAATCTGCTTAGGGTTAGGCGTTTTGCGCTGCTTCGCGATGTACGGGCCAGATATACGCGTTGACATTGATTATTGACTAGTTATTAATAGTAATCAATTACGGGGTCATTAGTTCATAGCCCATATATGGAGTTCCGCGTTACATAACTTACGGTAAATGGCCCGCCTGGCTGACCGCCCAACGACCCCCGCCCATTGACGTCAATAATGACGTATGTTCCCATAG…
TK427_pcDNA3-huANP32A-149-V5-SV40NLS	TK	427	GACGGATCGGGAGATCTCCCGATCCCCTATGGTGCACTCTCAGTACAATCTGCTCTGATGCCGCATAGTTAAGCCAGTATCTGCTCCCTGCTTGTGTGTTGGAGGTCGCTGAGTAGTGCGCGAGCAAAATTTAAGCTACAACAAGGCAAGGCTTGACCGACAATTGCATGAAGAATCTGCTTAGGGTTAGGCGTTTTGCGCTGCTTCGCGATGTACGGGCCAGATATACGCGTTGACATTGATTATTGACTAGTTATTAATAGTAATCAATTACGGGGTCATTAGTTCATAGCCCATATATGGAGTTCCGCGTTACATAACTTACGGTAAATGGCCCGCCTGGCTGACCGCCCAACGACCCCCGCCCATTGACGTCAATAATGACGTATGTTCCCATAG…
TK428_pcDNA3-huANP32A-199-V5-SV40NLS	TK	428	GACGGATCGGGAGATCTCCCGATCCCCTATGGTGCACTCTCAGTACAATCTGCTCTGATGCCGCATAGTTAAGCCAGTATCTGCTCCCTGCTTGTGTGTTGGAGGTCGCTGAGTAGTGCGCGAGCAAAATTTAAGCTACAACAAGGCAAGGCTTGACCGACAATTGCATGAAGAATCTGCTTAGGGTTAGGCGTTTTGCGCTGCTTCGCGATGTACGGGCCAGATATACGCGTTGACATTGATTATTGACTAGTTATTAATAGTAATCAATTACGGGGTCATTAGTTCATAGCCCATATATGGAGTTCCGCGTTACATAACTTACGGTAAATGGCCCGCCTGGCTGACCGCCCAACGACCCCCGCCCATTGACGTCAATAATGACGTATGTTCCCATAG…
TK492_pCI-PB1-D439N-LL-luc2-WSN	TK	492	TCAATATTGGCCATTAGCCATATTATTCATTGGTTATATAGCATAAATCAATATTGGCTATTGGCCATTGCATACGTTGTATCTATATCATAATATGTACATTTATATTGGCTCATGTCCAATATGACCGCCATGTTGGCATTGATTATTGACTAGTTATTAATAGTAATCAATTACGGGGTCATTAGTTCATAGCCCATATATGGAGTTCCGCGTTACATAACTTACGGTAAATGGCCCGCCTGGCTGACCGCCCAACGACCCCCGCCCATTGACGTCAATAATGACGTATGTTCCCATAGTAACGCCAATAGGGACTTTCCATTGACGTCAATGGGTGGAGTATTTACGGTAAACTGCCCACTTGGCAGTACATCAAGTGTATCATATGCCAAGTCC…
TK496_pCI-PB1-I298M-LL-luc2-WSN	TK	496	TCAATATTGGCCATTAGCCATATTATTCATTGGTTATATAGCATAAATCAATATTGGCTATTGGCCATTGCATACGTTGTATCTATATCATAATATGTACATTTATATTGGCTCATGTCCAATATGACCGCCATGTTGGCATTGATTATTGACTAGTTATTAATAGTAATCAATTACGGGGTCATTAGTTCATAGCCCATATATGGAGTTCCGCGTTACATAACTTACGGTAAATGGCCCGCCTGGCTGACCGCCCAACGACCCCCGCCCATTGACGTCAATAATGACGTATGTTCCCATAGTAACGCCAATAGGGACTTTCCATTGACGTCAATGGGTGGAGTATTTACGGTAAACTGCCCACTTGGCAGTACATCAAGTGTATCATATGCCAAGTCC…
TK502-pCAGGS-PB1-K577G-Anhui-H7N9	TK	502	GTCGACATTGATTATTGACTAGTTATTAATAGTAATCAATTACGGGGTCATTAGTTCATAGCCCATATATGGAGTTCCGCGTTACATAACTTACGGTAAATGGCCCGCCTGGCTGACCGCCCAACGACCCCCGCCCATTGACGTCAATAATGACGTATGTTCCCATAGTAACGCCAATAGGGACTTTCCATTGACGTCAATGGGTGGACTATTTACGGTAAACTGCCCACTTGGCAGTACATCAAGTGTATCATATGCCAAGTACGCCCCCTATTGACGTCAATGACGGTAAATGGCCCGCCTGGCATTATGCCCAGTACATGACCTTATGGGACTTTCCTACTTGGCAGTACATCTACGTATTAGTCATCGCTATTACCATGGGTCGAGGTGAGCCCC…
TK503_pCI-PB1-LL-luc1-K577G-Anhui-H7N9	TK	503	TCAATATTGGCCATTAGCCATATTATTCATTGGTTATATAGCATAAATCAATATTGGCTATTGGCCATTGCATACGTTGTATCTATATCATAATATGTACATTTATATTGGCTCATGTCCAATATGACCGCCATGTTGGCATTGATTATTGACTAGTTATTAATAGTAATCAATTACGGGGTCATTAGTTCATAGCCCATATATGGAGTTCCGCGTTACATAACTTACGGTAAATGGCCCGCCTGGCTGACCGCCCAACGACCCCCGCCCATTGACGTCAATAATGACGTATGTTCCCATAGTAACGCCAATAGGGACTTTCCATTGACGTCAATGGGTGGAGTATTTACGGTAAACTGCCCACTTGGCAGTACATCAAGTGTATCATATGCCAAGTCC…
TK504_pCI-PB1-LL-luc2 K577G-Anhui-H7N9	TK	504	TCAATATTGGCCATTAGCCATATTATTCATTGGTTATATAGCATAAATCAATATTGGCTATTGGCCATTGCATACGTTGTATCTATATCATAATATGTACATTTATATTGGCTCATGTCCAATATGACCGCCATGTTGGCATTGATTATTGACTAGTTATTAATAGTAATCAATTACGGGGTCATTAGTTCATAGCCCATATATGGAGTTCCGCGTTACATAACTTACGGTAAATGGCCCGCCTGGCTGACCGCCCAACGACCCCCGCCCATTGACGTCAATAATGACGTATGTTCCCATAGTAACGCCAATAGGGACTTTCCATTGACGTCAATGGGTGGAGTATTTACGGTAAACTGCCCACTTGGCAGTACATCAAGTGTATCATATGCCAAGTCC…
TK505_pCAGGS-PB2-627K-G74R-Anhui	TK	505	GTCGACATTGATTATTGACTAGTTATTAATAGTAATCAATTACGGGGTCATTAGTTCATAGCCCATATATGGAGTTCCGCGTTACATAACTTACGGTAAATGGCCCGCCTGGCTGACCGCCCAACGACCCCCGCCCATTGACGTCAATAATGACGTATGTTCCCATAGTAACGCCAATAGGGACTTTCCATTGACGTCAATGGGTGGACTATTTACGGTAAACTGCCCACTTGGCAGTACATCAAGTGTATCATATGCCAAGTACGCCCCCTATTGACGTCAATGACGGTAAATGGCCCGCCTGGCATTATGCCCAGTACATGACCTTATGGGACTTTCCTACTTGGCAGTACATCTACGTATTAGTCATCGCTATTACCATGGGTCGAGGTGAGCCCC…
TK507_pCAGGS-PA-E349K-R490I-Anhui	TK	507	GTCGACATTGATTATTGACTAGTTATTAATAGTAATCAATTACGGGGTCATTAGTTCATAGCCCATATATGGAGTTCCGCGTTACATAACTTACGGTAAATGGCCCGCCTGGCTGACCGCCCAACGACCCCCGCCCATTGACGTCAATAATGACGTATGTTCCCATAGTAACGCCAATAGGGACTTTCCATTGACGTCAATGGGTGGACTATTTACGGTAAACTGCCCACTTGGCAGTACATCAAGTGTATCATATGCCAAGTACGCCCCCTATTGACGTCAATGACGGTAAATGGCCCGCCTGGCATTATGCCCAGTACATGACCTTATGGGACTTTCCTACTTGGCAGTACATCTACGTATTAGTCATCGCTATTACCATGGGTCGAGGTGAGCCCC…
TK511-PB2-M535I-R375K-luc1-WSN	TK	511	TCAATATTGGCCATTAGCCATATTATTCATTGGTTATATAGCATAAATCAATATTGGCTATTGGCCATTGCATACGTTGTATCTATATCATAATATGTACATTTATATTGGCTCATGTCCAATATGACCGCCATGTTGGCATTGATTATTGACTAGTTATTAATAGTAATCAATTACGGGGTCATTAGTTCATAGCCCATATATGGAGTTCCGCGTTACATAACTTACGGTAAATGGCCCGCCTGGCTGACCGCCCAACGACCCCCGCCCATTGACGTCAATAATGACGTATGTTCCCATAGTAACGCCAATAGGGACTTTCCATTGACGTCAATGGGTGGAGTATTTACGGTAAACTGCCCACTTGGCAGTACATCAAGTGTATCATATGCCAAGTCC…
TK512-PB2-M645I-luc1-WSN	TK	512	TCAATATTGGCCATTAGCCATATTATTCATTGGTTATATAGCATAAATCAATATTGGCTATTGGCCATTGCATACGTTGTATCTATATCATAATATGTACATTTATATTGGCTCATGTCCAATATGACCGCCATGTTGGCATTGATTATTGACTAGTTATTAATAGTAATCAATTACGGGGTCATTAGTTCATAGCCCATATATGGAGTTCCGCGTTACATAACTTACGGTAAATGGCCCGCCTGGCTGACCGCCCAACGACCCCCGCCCATTGACGTCAATAATGACGTATGTTCCCATAGTAACGCCAATAGGGACTTTCCATTGACGTCAATGGGTGGAGTATTTACGGTAAACTGCCCACTTGGCAGTACATCAAGTGTATCATATGCCAAGTCC…
TK535_pCI-RPB1-14XCTD-luc1	TK	535	TCAATATTGGCCATTAGCCATATTATTCATTGGTTATATAGCATAAATCAATATTGGCTATTGGCCATTGCATACGTTGTATCTATATCATAATATGTACATTTATATTGGCTCATGTCCAATATGACCGCCATGTTGGCATTGATTATTGACTAGTTATTAATAGTAATCAATTACGGGGTCATTAGTTCATAGCCCATATATGGAGTTCCGCGTTACATAACTTACGGTAAATGGCCCGCCTGGCTGACCGCCCAACGACCCCCGCCCATTGACGTCAATAATGACGTATGTTCCCATAGTAACGCCAATAGGGACTTTCCATTGACGTCAATGGGTGGAGTATTTACGGTAAACTGCCCACTTGGCAGTACATCAAGTGTATCATATGCCAAGTCC…
TK565_pCI-PA-dX-K289A-Anhui	TK	565	TCAATATTGGCCATTAGCCATATTATTCATTGGTTATATAGCATAAATCAATATTGGCTATTGGCCATTGCATACGTTGTATCTATATCATAATATGTACATTTATATTGGCTCATGTCCAATATGACCGCCATGTTGGCATTGATTATTGACTAGTTATTAATAGTAATCAATTACGGGGTCATTAGTTCATAGCCCATATATGGAGTTCCGCGTTACATAACTTACGGTAAATGGCCCGCCTGGCTGACCGCCCAACGACCCCCGCCCATTGACGTCAATAATGACGTATGTTCCCATAGTAACGCCAATAGGGACTTTCCATTGACGTCAATGGGTGGAGTATTTACGGTAAACTGCCCACTTGGCAGTACATCAAGTGTATCATATGCCAAGTCC…
TK566_pCI-PA-dX-R454A-Anhui	TK	566	TCAATATTGGCCATTAGCCATATTATTCATTGGTTATATAGCATAAATCAATATTGGCTATTGGCCATTGCATACGTTGTATCTATATCATAATATGTACATTTATATTGGCTCATGTCCAATATGACCGCCATGTTGGCATTGATTATTGACTAGTTATTAATAGTAATCAATTACGGGGTCATTAGTTCATAGCCCATATATGGAGTTCCGCGTTACATAACTTACGGTAAATGGCCCGCCTGGCTGACCGCCCAACGACCCCCGCCCATTGACGTCAATAATGACGTATGTTCCCATAGTAACGCCAATAGGGACTTTCCATTGACGTCAATGGGTGGAGTATTTACGGTAAACTGCCCACTTGGCAGTACATCAAGTGTATCATATGCCAAGTCC…
TK567_pCI-PA-dX-K635A-Anhui	TK	567	TCAATATTGGCCATTAGCCATATTATTCATTGGTTATATAGCATAAATCAATATTGGCTATTGGCCATTGCATACGTTGTATCTATATCATAATATGTACATTTATATTGGCTCATGTCCAATATGACCGCCATGTTGGCATTGATTATTGACTAGTTATTAATAGTAATCAATTACGGGGTCATTAGTTCATAGCCCATATATGGAGTTCCGCGTTACATAACTTACGGTAAATGGCCCGCCTGGCTGACCGCCCAACGACCCCCGCCCATTGACGTCAATAATGACGTATGTTCCCATAGTAACGCCAATAGGGACTTTCCATTGACGTCAATGGGTGGAGTATTTACGGTAAACTGCCCACTTGGCAGTACATCAAGTGTATCATATGCCAAGTCC…
TK568_pCI-PA-dX-R638A-Anhui	TK	568	TCAATATTGGCCATTAGCCATATTATTCATTGGTTATATAGCATAAATCAATATTGGCTATTGGCCATTGCATACGTTGTATCTATATCATAATATGTACATTTATATTGGCTCATGTCCAATATGACCGCCATGTTGGCATTGATTATTGACTAGTTATTAATAGTAATCAATTACGGGGTCATTAGTTCATAGCCCATATATGGAGTTCCGCGTTACATAACTTACGGTAAATGGCCCGCCTGGCTGACCGCCCAACGACCCCCGCCCATTGACGTCAATAATGACGTATGTTCCCATAGTAACGCCAATAGGGACTTTCCATTGACGTCAATGGGTGGAGTATTTACGGTAAACTGCCCACTTGGCAGTACATCAAGTGTATCATATGCCAAGTCC…
TK572_pCI-PA-dX-K289A-C489R-Anhui	TK	572	TCAATATTGGCCATTAGCCATATTATTCATTGGTTATATAGCATAAATCAATATTGGCTATTGGCCATTGCATACGTTGTATCTATATCATAATATGTACATTTATATTGGCTCATGTCCAATATGACCGCCATGTTGGCATTGATTATTGACTAGTTATTAATAGTAATCAATTACGGGGTCATTAGTTCATAGCCCATATATGGAGTTCCGCGTTACATAACTTACGGTAAATGGCCCGCCTGGCTGACCGCCCAACGACCCCCGCCCATTGACGTCAATAATGACGTATGTTCCCATAGTAACGCCAATAGGGACTTTCCATTGACGTCAATGGGTGGAGTATTTACGGTAAACTGCCCACTTGGCAGTACATCAAGTGTATCATATGCCAAGTCC…

## Sheet: Fig. 1B
Figure 1B
	FluPol activity				Adjusted P Value	Summary			CTD-binding						Adjusted P Value	Summary			huANP32A-binding				Adjusted P Value	Summary			chANP32A-binding			Adjusted P Value	Summary
	R1	R2	R3	R4					R1	R2	R3	R4	R5	R6					R1	R2	R3	R4					R1	R2	R3
PA WT	100	100	100	100				PA WT	100	100	100	100	100	100				PA WT	100	100	100	100				PA WT	100	100	100
K289A	9.3008	9.49138	10.2254	7.60573	<,001	***		K289A	80.4474	75.286	76.9552	75.417	75.5728	53.3296	<,001	***		K289A	56.3309	62.694	57.1289	48.3007	<,001	***		K289A	62.3528	46.3388	61.8423	<,001	***
R454A	1.01486	1.0028	1.47488	0.590504	<,001	***		R454A	73.6326	70.1913	72.0766	75.1517	81.0699	61.9829	<,001	***		R454A	52.3994	64.0177	54.6871	46.9202	<,001	***		R454A	37.1945	24.4764	27.7257	<,001	***
K635A	0.321205	0.200874	0.23618	0.445704	<,001	***		K635A	40.6483	46.7793	42.7139	43.3079	44.597	40.4875	<,001	***		K635A	30.6882	37.7668	26.5308	27.7674	<,001	***		K635A	10.5444	7.33877	9.00017	<,001	***
R638A	13.249	14.2327	9.66463	12.8326	<,001	***		R638A	84.1418	66.2096	63.5625	72.3802	88.5441	59.2677	<,001	***		R638A	68.3104	86.3973	65.2687	66.2471	<,001	***		R638A	83.4605	61.465	74.6371	0.003	**
WSN	plasmid #	ng DNA/96 well						WSN	plasmid #	ng DNA/96 well								WSN	plasmid #	ng DNA/96 well						WSN	plasmid #	ng DNA/96 well
PB2-WT	TK172	25						PB2-WT	TK172	25								PB2-WT	TK172	25						PB2-WT	TK172	25
PB1-WT	TK35	25						PB1-G2	TK5	25								PB1-G2	TK5	25						PB1-G2	TK5	25
PA-WT	TK42	25						PA-WT	TK42	25								PA-WT	TK42	25						PA-WT	TK42	25
PA-K289A	TK36	-						PA-K289A	TK36	-								PA-K289A	TK36	-						PA-K289A	TK36	-
PA-R454A	TK37	-						PA-R454A	TK37	-								PA-R454A	TK37	-						PA-R454A	TK37	-
PA-K635A	TK38	-						PA-K635A	TK38	-								PA-K635A	TK38	-						PA-K635A	TK38	-
PA-R638A	TK39	-						PA-R638A	TK39	-								PA-R638A	TK39	-						PA-R638A	TK39	-
NP-WT	TK43	50						pCI-RPB1-14XCTD-G1 #11	TK535	100								huANP32A-LL-G1	TK403	25						chANP32A-LL-G1	TK405	25
human FluA-FF (RF) #2471	TK289	10							Total	175								pCI empty	TK19	75						pCI empty	TK19	75
TK-RE		5																	Total	175							Total	175
	Total	140

## Sheet: Fig. 1C
Figure 1C
	mRNA			Adjusted P Value	Summary			cRNA			Adjusted P Value	Summary			vRNA			Adjusted P Value	Summary
	R1	R2	R3					R1	R2	R3					R1	R2	R3
PA-WT	100	100	100				PA-WT	100	100	100				PA-WT	100	100	100
PA-K289A	16.2105	40.3321	45.219	0.047	*		PA-K289A	49.827	104.608	104.247	0.911	ns		PA-K289A	109.051	224.233	207.053	0.371	ns
PA-R454A	4.19554	8.44944	14.2102	0.003	**		PA-R454A	13.7262	20.9497	50	0.06	ns		PA-R454A	39.5021	44.1351	128.343	0.805	ns
PA-K635A	2.71106	7.56246	6.88691	<,001	***		PA-K635A	12.5869	22.3756	29.4227	0.01	*		PA-K635A	31.2083	37.2419	53.4033	0.032	*
PA-R638A	26.334	50.698	69.4959	0.14	ns		PA-R638A	64.3941	116.878	182.766	0.953	ns		PA-R638A	139.959	232.141	307.375	0.295	ns
PA-S420E	7.99366	26.0616	27.1684	0.016	*		PA-S420E	17.1348	51.0506	31.6439	0.055	ns		PA-S420E	29.5248	17.254	50.5226	0.052	ns
PA-dLoop	0.108356	0.749425	0.115732	<,001	***		PA-dLoop	3.45541	5.83146	9.57224	<,001	***		PA-dLoop	4.78612	7.93844	7.2544	<,001	***
WSN	plasmid #	ng DNA/12 well
PB2-WT	TK172	250
PB1-WT	TK35	250
PA-WT	TK42	250
PA-K289A	TK36	-
PA-R454A	TK37	-
PA-K635A	TK38	-
PA-R638A	TK39	-
PA-S420E	TK157	-
PA-d550Loop	TK187	-
NP-WT	TK43	500
FluPolA WSN NA pPol-I	TK20	5
	Total	1255

## Sheet: Fig. 1D
Figure 1D
	FluPol activity			Adjusted P Value	Summary
	R1	R2	R3
PA-WT	100	100	100	0.005	**
PA K664M	1.40776	0.359741	0.463596	0.002	**
PA D108A	3.04478	3.75819	3.2802	0.004	**
PA K664M + PA D108A	59.8339	53.6601	52.6792
WSN	plasmid #	ng DNA/96 well
PB2-WT	TK172	25
PB1-WT	TK35	25
PA-K664M	TK230	25
PA-D108A	TK228	25
PA-WT	TK42	-
NP-WT	TK43	50
human FluA-FF (RF) #2471	TK289	10
TK-RE		5
empty	TK19	10
	Total	175

## Sheet: Fig. 1E
Figure 1E
	FluPol(R)-mediated fold-change				Adjusted P Value	Summary
	R1	R2	R3	R4
PA-D108A	15.7695	16.184	10.4134	15.6465	<0,001	***
PA-K289A	1.24528	1.36164	1.36757	1.30956	>0,99	ns
PA-R454A	1.88744	1.81926	1.57733	1.65614	0.92	ns
PA-K635A	2.59476	2.81436	2.83223	2.13047	0.11	ns
PA-R638A	0.774962	0.678171	0.648578	0.770393	>0,99	ns
PA-S420E	2.59677	1.82711	2.07718	2.4584	0.37	ns
PA-dLoop	3.85203	5.55883	8.39616	8.37859	<0,001	***
PA-K289A + R454A	2.9609	4.08331	4.51917	3.14582	<0,001	***
PA-K635A + R638A	3.48398	4.98259	3.90261	4.9473	<0,001	***
WSN	plasmid #	ng DNA/96 well
PB2-WT	TK172	25
PB1-WT	TK35	25
PA-K664M	TK230	25
PA-D108A	TK228	25
PA-K289A	TK36	-
PA-R454A	TK37	-
PA-K635A	TK38	-
PA-R638A	TK39	-
PA-S420E	TK157	-
PA-dLoop	TK187	-
PA-K289A + R454A	TK40	-
PA-K635A + R638A	TK41	-
NP-WT	TK43	50
human FluA-FF (RF) #2471	TK289	10
TK-RE		5
empty	TK19	10
	Total	175

## Sheet: Fig. 1F
Figure 1F
	FluPol(R)-mediated fold-change				Adjusted P Value	Summary
	R1	R2	R3	R4
PA-D108A	15.7695	16.184	10.4134	15.6465	<0,001	***
PA-K289A	1.10457	0.873416	1.15965	0.926683	>0,99	ns
PA-R454A	1.61803	1.4027	1.31392	1.31335	>0,99	ns
PA-K635A	3.83884	4.32824	3.35947	4.02093	<0,001	***
PA-R638A	0.888464	0.739684	0.899927	0.871473	>0,99	ns
PA-S420E	3.93388	3.31105	3.21897	3.72329	<0,001	***
PA-dLoop	3.60214	3.87711	1.63868	2.15078	0.02	*
PA-K289A + R454A	3.92359	3.76256	2.29164	3.12485	0.001	**
PA-K635A + R638A	4.14485	4.92524	1.95132	3.8812	<0,001	***
WSN	plasmid #	ng DNA/96 well
PB2-WT	TK172	25
PB1-WT	TK35	25
PA-D108A	TK228	25
PA-K664M	TK230	25
PA-K289A	TK36	-
PA-R454A	TK37	-
PA-K635A	TK38	-
PA-R638A	TK39	-
PA-S420E	TK157	-
PA-dLoop	TK187	-
PA-K289A + R454A	TK40	-
PA-K635A + R638A	TK41	-
NP-WT	TK43	50
human FluA-FF (RF) #2471	TK289	10
TK-RE		5
empty	TK19	10
	Total	175

## Sheet: Fig. 2C K289A
Figure 2C		Frequency >10 % in at least one passage
Experiment	Chromosome	Region	Type	Reference	Count	Coverage	Frequency	Probability	Forward read count	Reverse read count	Forward read coverage	Reverse read coverage	Forward/reverse balance	Average quality	Coding region change	Amino acid change	Non-synonymous
K289A-P2	WSN-NP-vRNA	344	SNV	T	626	626	100	1	497	130	497	130	0.207337	33.9696	NP:c.299T>C	NP:p.Val100Ala	Yes
K289A-P3	WSN-PB2-vRNA	785	SNV	A	629	629	100	1	417	214	417	214	0.339144	34.6105	PB2:c.758A>G	PB2:p.Asp253Gly	Yes
K289A-P2	WSN-PB2-vRNA	785	SNV	A	689	689	100	1	424	265	424	265	0.384615	34.5225	PB2:c.758A>G	PB2:p.Asp253Gly	Yes
K289A-P1	WSN-PB2-vRNA	785	SNV	A	328	328	100	1	179	149	179	149	0.454268	34.2774	PB2:c.758A>G	PB2:p.Asp253Gly	Yes
K289A-P3	WSN-PB1-vRNA	1033	SNV	C	206	206	100	1	100	107	100	107	0.483092	35.6068	PB1:c.1009C>T		No
K289A-P4	WSN-PA-vRNA	889..891	MNV	AAA	347	347	100	1	164	184	164	185	0.471264	35.1012	PA:c.865_867delinsGCC	PA:p.Lys289Ala	Yes
K289A-P3	WSN-PA-vRNA	889..891	MNV	AAA	288	288	100	1	156	133	156	134	0.460208	35.0263	PA:c.865_867delinsGCC	PA:p.Lys289Ala	Yes
K289A-P8	WSN-PA-vRNA	889..891	MNV	AAA	7758	7765	99.9099	1	4008	3791	8074	7650	0.486088	35.1631	PA:c.865_867delinsGCC	PA:p.Lys289Ala	Yes
K289A-P8	WSN-NP-vRNA	344	SNV	T	5449	5454	99.9083	1	4506	973	4510	974	0.177587	34.8491	NP:c.299T>C	NP:p.Val100Ala	Yes
K289A-P8	WSN-PA-vRNA	1489	SNV	T	8354	8364	99.8804	1	5577	2854	5585	2856	0.338513	35.0575	PA:c.1465T>C	PA:p.Cys489Arg	Yes
K289A-P2	WSN-PA-vRNA	889..891	MNV	AAA	490	491	99.7963	1	297	194	298	195	0.395112	35.0995	PA:c.865_867delinsGCC	PA:p.Lys289Ala	Yes
K289A-P8	WSN-PB1-vRNA	1033	SNV	C	5590	5602	99.7858	1	2811	2826	2816	2833	0.49867	35.3685	PB1:c.1009C>T		No
K289A-P1	WSN-NP-vRNA	344	SNV	T	875	877	99.7719	1	686	190	688	190	0.216895	33.8686	NP:c.299T>C	NP:p.Val100Ala	Yes
K289A-P4	WSN-PB2-vRNA	785	SNV	A	785	787	99.7459	1	475	313	477	313	0.397208	34.3223	PB2:c.758A>G	PB2:p.Asp253Gly	Yes
K289A-P8	WSN-PB2-vRNA	785	SNV	A	14021	14061	99.7155	1	7984	6223	8007	6240	0.438024	35.0693	PB2:c.758A>G	PB2:p.Asp253Gly	Yes
K289A-P4	WSN-NP-vRNA	344	SNV	T	306	307	99.6743	1	247	59	248	59	0.19281	33.683	NP:c.299T>C	NP:p.Val100Ala	Yes
K289A-P4	WSN-PB1-vRNA	1033	SNV	C	224	225	99.5556	1	99	125	100	125	0.441964	35.6696	PB1:c.1009C>T		No
K289A-P2	WSN-PB1-vRNA	1033	SNV	C	162	163	99.3865	1	68	95	69	95	0.417178	35.716	PB1:c.1009C>T		No
K289A-P3	WSN-NP-vRNA	344	SNV	T	316	318	99.3711	1	236	80	237	81	0.253165	34.0949	NP:c.299T>C	NP:p.Val100Ala	Yes
K289A-P1	WSN-PA-vRNA	889..891	MNV	AAA	426	431	98.8399	1	223	203	227	205	0.476526	35.0562	PA:c.865_867delinsGCC	PA:p.Lys289Ala	Yes
K289A-P1	WSN-PB1-vRNA	1033	SNV	C	77	78	98.7179	1	35	42	36	42	0.454545	35.6883	PB1:c.1009C>T		No
K289A-P8	WSN-NP-vRNA	1400	SNV	G	4218	4604	91.616	1	261	4059	279	4434	0.0604167	34.876	NP:c.1355G>A	NP:p.Arg452Lys	Yes
K289A-P8	WSN-HA-vRNA	186	SNV	G	4255	4986	85.3389	1	4040	318	4737	375	0.0729693	35.2049	HA:c.154G>A	HA:p.Asp52Asn	Yes
K289A-P4	WSN-PA-vRNA	940	SNV	G	214	486	44.0329	1	166	48	331	156	0.224299	33.7617	PA:c.916G>A	PA:p.Asp306Asn	Yes
K289A-P4	WSN-NP-vRNA	1346	SNV	A	111	274	40.5109	1	5	106	18	257	0.045045	32.6126	NP:c.1301A>G	NP:p.Glu434Gly	Yes
K289A-P3	WSN-NP-vRNA	1346	SNV	A	111	318	34.9057	1	4	107	19	299	0.036036	32.9369	NP:c.1301A>G	NP:p.Glu434Gly	Yes
K289A-P2	WSN-PB2-vRNA	1968..1969	MNV	AC	399	1149	34.7258	1	399	5	715	450	0.0123762	35.6645	PB2:c.1941_1942delinsGA	PB2:p.Ile647_Leu648delinsMetIle	Yes
K289A-P3	WSN-NP-vRNA	1400	SNV	G	53	259	20.4633	1	1	53	6	255	0.0185185	34.2264	NP:c.1355G>A	NP:p.Arg452Lys	Yes
K289A-P4	WSN-M-vRNA	664	SNV	G	3753	18861	19.8982	1	1921	1853	9156	9832	0.490991	35.0027	M1:c.639G>A		No
K289A-P3	WSN-PA-vRNA	940	SNV	G	72	366	19.6721	1	55	17	260	108	0.236111	33.3889	PA:c.916G>A	PA:p.Asp306Asn	Yes
K289A-P3	WSN-HA-vRNA	890	SNV	G	155	800	19.375	1	68	88	319	488	0.435897	35.3161	HA:c.858G>A		No
K289A-P4	WSN-HA-vRNA	890	SNV	G	128	662	19.3353	1	50	78	257	409	0.390625	35.4688	HA:c.858G>A		No
K289A-P4	WSN-NP-vRNA	1400	SNV	G	44	243	18.107	1	0	44	5	239	0	35.3636	NP:c.1355G>A	NP:p.Arg452Lys	Yes
K289A-P4	WSN-NP-vRNA	768	SNV	A	86	497	17.3038	1	22	64	196	303	0.255814	33.9884	NP:c.723A>G		No
K289A-P3	WSN-M-vRNA	664	SNV	G	2207	13983	15.7835	1	1218	1004	7212	6920	0.451845	34.9266	M1:c.639G>A		No
K289A-P3	WSN-NP-vRNA	768	SNV	A	64	489	13.0879	1	15	49	181	311	0.234375	33.4688	NP:c.723A>G		No
K289A-P1	WSN-M-vRNA	84	SNV	T	330	2860	11.5385	1	330	0	2860	2	0	35.0576	M1:c.59T>C	M1:p.Leu20Pro	Yes
K289A-P8	WSN-NP-vRNA	1346	SNV	A	526	4922	10.6867	1	33	494	833	4177	0.0626186	33.5551	NP:c.1301A>G	NP:p.Glu434Gly	Yes
K289A-P8	WSN-PB2-vRNA	467	SNV	T	810	9895	8.18595	1	645	179	6804	3233	0.217233	33.7654	PB2:c.440T>C	PB2:p.Ile147Thr	Yes
K289A-P3	WSN-NA-vRNA	1317	SNV	A	48	599	8.01336	1	1	48	6	599	0.0204082	33.625	NA:c.1298A>G	NA:p.Asn433Ser	Yes
K289A-P8	WSN-M-vRNA	432	SNV	G	8509	110090	7.72913	1	5487	3241	65196	48879	0.371334	34.9161	M1:c.407G>A	M1:p.Gly136Glu	Yes
K289A-P1	WSN-M-vRNA	84	Deletion	T	197	2860	6.88811	1	197	0	2860	2	0	31.5787	M1:c.59del	M1:p.Leu20fs	Yes
K289A-P2	WSN-NP-vRNA	1522	SNV	G	17	256	6.64062	1	0	17	0	256	0	35.7647	NP:c.1477G>A	NP:p.Ala493Thr	Yes
K289A-P8	WSN-NP-vRNA	348	SNV	T	361	5583	6.46606	1	293	69	4722	905	0.190608	34.1468	NP:c.303T>A	NP:p.Asp101Glu	Yes
K289A-P4	WSN-NA-vRNA	1317	SNV	A	39	645	6.04651	1	0	39	3	645	0	34.2308	NA:c.1298A>G	NA:p.Asn433Ser	Yes
K289A-P3	WSN-PB2-vRNA	1911^1912	Insertion	-	30	529	5.67108	1	30	0	230	301	0	35.4833	PB2:c.1885_1886insTA	PB2:p.Ser629fs	Yes
K289A-P2	WSN-NP-vRNA	1346	SNV	A	28	513	5.45809	1	0	28	58	456	0	31.7857	NP:c.1301A>G	NP:p.Glu434Gly	Yes
K289A-P2	WSN-PA-vRNA	940	SNV	G	26	506	5.13834	1	21	5	388	118	0.192308	32.4615	PA:c.916G>A	PA:p.Asp306Asn	Yes
K289A-P1	WSN-HA-vRNA	379	SNV	A	25	495	5.05051	1	12	13	328	167	0.48	34.52	HA:c.347A>G	HA:p.Glu116Gly	Yes
K289A-P1	WSN-PB1-vRNA	1887	SNV	G	5	103	4.85437	0.94943	4	1	57	48	0.2	36	PB1:c.1863G>T	PB1:p.Gln621His	Yes
K289A-P4	WSN-HA-vRNA	1668	SNV	C	7	147	4.7619	0.896839	0	7	1	147	0	36	HA:c.1636C>A	HA:p.Leu546Met	Yes
K289A-P2	WSN-M-vRNA	664	SNV	G	588	12377	4.75075	1	311	278	6251	6228	0.471986	34.9796	M1:c.639G>A		No
K289A-P1	WSN-PB2-vRNA	1526^1527	Insertion	-	14	295	4.74576	1	4	10	114	181	0.285714	35.4286	PB2:c.1505dup	PB2:p.Leu502fs	Yes
K289A-P4	WSN-PA-vRNA	1518	SNV	C	12	259	4.6332	0.999985	10	2	151	109	0.166667	34.6667	PA:c.1494C>A		No
K289A-P2	WSN-NA-vRNA	99	SNV	G	13	292	4.45205	1	13	0	292	3	0	34.1538	NA:c.80G>T	NA:p.Gly27Val	Yes
K289A-P3	WSN-PB1-vRNA	2135	SNV	C	8	190	4.21053	0.996237	2	6	26	164	0.25	35.5	PB1:c.2111C>A	PB1:p.Ser704*	Yes
K289A-P2	WSN-HA-vRNA	1524	SNV	G	3	72	4.16667	0.744246	0	3	23	50	0	36	HA:c.1492G>T	HA:p.Gly498Trp	Yes
K289A-P2	WSN-PA-vRNA	178	SNV	C	3	74	4.05405	0.626123	1	2	55	19	0.333333	36	PA:c.154C>A	PA:p.His52Asn	Yes
K289A-P1	WSN-PB1-vRNA	1083	SNV	G	3	74	4.05405	0.508389	2	1	33	41	0.333333	36	PB1:c.1059G>T	PB1:p.Lys353Asn	Yes
K289A-P3	WSN-PB2-vRNA	371	SNV	A	9	224	4.01786	1	0	9	158	69	0	36	PB2:c.344A>T	PB2:p.Tyr115Phe	Yes
K289A-P4	WSN-PB2-vRNA	246	SNV	G	8	204	3.92157	0.878842	7	1	177	28	0.125	36	PB2:c.219G>T	PB2:p.Gln73His	Yes
K289A-P1	WSN-PA-vRNA	418	SNV	C	11	283	3.88693	0.999996	7	4	202	81	0.363636	33.8182	PA:c.394C>A	PA:p.Leu132Met	Yes
K289A-P2	WSN-M-vRNA	84	SNV	T	271	6998	3.87254	1	271	1	6997	27	0.00367647	34.9889	M1:c.59T>C	M1:p.Leu20Pro	Yes
K289A-P1	WSN-NA-vRNA	105	SNV	T	10	263	3.80228	0.999905	10	0	263	1	0	35.2	NA:c.86T>C	NA:p.Ile29Thr	Yes
K289A-P4	WSN-NA-vRNA	257	SNV	G	28	751	3.72836	1	27	1	706	48	0.0357143	35.25	NA:c.238G>T	NA:p.Gly80Trp	Yes
K289A-P2	WSN-PB1-vRNA	1893	SNV	T	6	161	3.72671	1	2	4	65	96	0.333333	34.6667	PB1:c.1869T>G		No
K289A-P2	WSN-PB2-vRNA	1911^1912	Insertion	-	22	593	3.70995	1	22	0	221	374	0	36	PB2:c.1885_1886insTA	PB2:p.Ser629fs	Yes
K289A-P2	WSN-PB2-vRNA	1976	SNV	G	43	1161	3.7037	1	21	22	791	381	0.488372	34.6977	PB2:c.1949G>A	PB2:p.Arg650Lys	Yes
K289A-P3	WSN-PB2-vRNA	369	SNV	C	8	217	3.68664	0.974165	0	8	156	64	0	36	PB2:c.342C>A		No
K289A-P1	WSN-PA-vRNA	1504	SNV	G	13	362	3.59116	0.999983	13	0	233	130	0	33.6154	PA:c.1480G>T	PA:p.Gly494*	Yes
K289A-P4	WSN-PB1-vRNA	968	SNV	C	10	281	3.55872	0.986203	3	7	125	157	0.3	35.2	PB1:c.944C>A	PB1:p.Pro315His	Yes
K289A-P4	WSN-PB2-vRNA	1911^1912	Insertion	-	25	703	3.55619	1	25	0	315	390	0	35.6042	PB2:c.1885_1886insTA	PB2:p.Ser629fs	Yes
K289A-P4	WSN-PB1-vRNA	1862	SNV	G	9	260	3.46154	0.941236	4	5	132	128	0.444444	36	PB1:c.1838G>T	PB1:p.Trp613Leu	Yes
K289A-P4	WSN-HA-vRNA	1606	SNV	G	5	146	3.42466	0.786712	0	5	11	137	0	30.4	HA:c.1574G>T	HA:p.Gly525Val	Yes
K289A-P4	WSN-PB2-vRNA	286	SNV	G	7	210	3.33333	0.678032	5	2	169	42	0.285714	36	PB2:c.259G>T	PB2:p.Asp87Tyr	Yes
K289A-P4	WSN-PB1-vRNA	179	SNV	G	13	391	3.32481	0.989068	13	0	381	10	0	35.3846	PB1:c.155G>T	PB1:p.Arg52Met	Yes
K289A-P4	WSN-PA-vRNA	1845	SNV	G	9	274	3.28467	0.871513	6	3	128	148	0.333333	36	PA:c.1821G>T	PA:p.Met607Ile	Yes
K289A-P4	WSN-NP-vRNA	311	SNV	C	8	244	3.27869	0.893357	2	6	175	69	0.25	34.375	NP:c.266C>A	NP:p.Pro89His	Yes
K289A-P4	WSN-PA-vRNA	1501	SNV	G	9	284	3.16901	0.989451	7	2	161	123	0.222222	31.5556	PA:c.1477G>T	PA:p.Glu493*	Yes
K289A-P8	WSN-NP-vRNA	1072	SNV	G	286	9052	3.15952	1	177	113	5555	3642	0.389655	34.7727	NP:c.1027G>A	NP:p.Val343Ile	Yes
K289A-P4	WSN-PA-vRNA	1008	SNV	G	13	413	3.1477	0.98387	10	3	344	71	0.230769	35.6923	PA:c.984G>T	PA:p.Lys328Asn	Yes
K289A-P1	WSN-NA-vRNA	390	SNV	T	22	709	3.10296	1	15	7	477	237	0.318182	34.1818	NA:c.371T>A	NA:p.Leu124Gln	Yes
K289A-P1	WSN-PA-vRNA	1501	SNV	G	12	390	3.07692	0.999479	12	0	237	154	0	34.9167	PA:c.1477G>T	PA:p.Glu493*	Yes
K289A-P1	WSN-PB1-vRNA	769^770	Insertion	-	4	130	3.07692	1	2	2	33	97	0.5	35	PB1:c.750dup	PB1:p.Phe251fs	Yes
K289A-P8	WSN-PB2-vRNA	1498	SNV	G	420	13912	3.01898	1	173	249	5918	8142	0.409953	34.9524	PB2:c.1471G>A	PB2:p.Ala491Thr	Yes
K289A-P4	WSN-HA-vRNA	239	SNV	G	10	332	3.01205	0.925161	9	1	277	58	0.1	35.2	HA:c.207G>T	HA:p.Leu69Phe	Yes
K289A-P1	WSN-HA-vRNA	1585	SNV	G	4	133	3.00752	0.625863	1	3	8	129	0.25	33.75	HA:c.1553G>T	HA:p.Gly518Val	Yes
K289A-P4	WSN-PB1-vRNA	121	SNV	G	8	270	2.96296	0.526168	8	0	269	2	0	36	PB1:c.97G>T	PB1:p.Gly33Trp	Yes
K289A-P4	WSN-PB2-vRNA	290	SNV	G	6	203	2.95567	0.516259	5	1	160	44	0.166667	35.3333	PB2:c.263G>T	PB2:p.Arg88Leu	Yes
K289A-P4	WSN-PB2-vRNA	1807	SNV	G	19	646	2.94118	0.999473	11	8	364	283	0.421053	35.3158	PB2:c.1780G>T	PB2:p.Gly594Trp	Yes
K289A-P3	WSN-PB1-vRNA	1657	SNV	C	5	171	2.92398	0.680267	3	2	100	71	0.4	36	PB1:c.1633C>A	PB1:p.Gln545Lys	Yes
K289A-P4	WSN-PB1-vRNA	209	SNV	G	12	411	2.91971	0.873342	11	1	380	33	0.0833333	36	PB1:c.185G>T	PB1:p.Gly62Val	Yes
K289A-P1	WSN-HA-vRNA	37	SNV	A	3	103	2.91262	0.630884	3	0	103	0	0	36	HA:c.5A>G	HA:p.Lys2Arg	Yes
K289A-P4	WSN-HA-vRNA	1245	SNV	C	6	206	2.91262	0.556009	2	4	45	163	0.333333	35.3333	HA:c.1213C>A	HA:p.Gln405Lys	Yes
K289A-P2	WSN-NP-vRNA	1360	SNV	G	14	481	2.9106	1	4	10	43	439	0.285714	35.4286	NP:c.1315G>A	NP:p.Asp439Asn	Yes
K289A-P4	WSN-HA-vRNA	346	SNV	G	12	415	2.89157	0.973495	6	6	268	150	0.5	35.6667	HA:c.314G>T	HA:p.Gly105Val	Yes
K289A-P4	WSN-PB1-vRNA	1774	SNV	C	7	243	2.88066	0.893407	6	1	151	92	0.142857	34.8571	PB1:c.1750C>A	PB1:p.His584Asn	Yes
K289A-P4	WSN-PB1-vRNA	319	SNV	C	9	315	2.85714	0.9335	6	3	182	137	0.333333	34.5556	PB1:c.295C>A	PB1:p.His99Asn	Yes
K289A-P4	WSN-NP-vRNA	859	SNV	C	14	490	2.85714	0.995776	8	6	251	240	0.428571	34.4286	NP:c.814C>A	NP:p.His272Asn	Yes
K289A-P4	WSN-NP-vRNA	668	SNV	G	12	423	2.83688	0.980086	7	5	226	198	0.416667	33.3333	NP:c.623G>T	NP:p.Arg208Met	Yes
K289A-P3	WSN-PA-vRNA	1517..1518	MNV	CC	6	214	2.80374	1	6	0	143	86	0	33.3269	PA:c.1493_1494delinsAA	PA:p.Thr498Lys	Yes
K289A-P4	WSN-PA-vRNA	849	SNV	C	9	322	2.79503	0.60177	1	8	111	213	0.111111	36	PA:c.825C>A		No
K289A-P1	WSN-PA-vRNA	1517..1518	MNV	CC	11	395	2.78481	1	10	1	266	165	0.0909091	30.7907	PA:c.1493_1494delinsAA	PA:p.Thr498Lys	Yes
K289A-P1	WSN-PB1-vRNA	1192^1193	Insertion	-	2	72	2.77778	0.999994	1	1	22	51	0.5	36	PB1:c.1174dup	PB1:p.Ile392fs	Yes
K289A-P4	WSN-HA-vRNA	1045	SNV	C	15	546	2.74725	0.981108	2	13	85	462	0.133333	35.4667	HA:c.1013C>A	HA:p.Pro338Gln	Yes
K289A-P4	WSN-NP-vRNA	239	SNV	G	6	219	2.73973	0.548259	3	3	176	44	0.5	35.3333	NP:c.194G>T	NP:p.Arg65Ile	Yes
K289A-P1	WSN-NP-vRNA	940	SNV	G	34	1256	2.70701	1	25	9	706	552	0.264706	35.8824	NP:c.895G>A	NP:p.Val299Ile	Yes
K289A-P4	WSN-PB1-vRNA	2028	SNV	C	8	296	2.7027	0.999884	4	4	300	350	0.5	33.75	PB1:c.2004C>A		No
K289A-P4	WSN-NA-vRNA	1095	SNV	G	28	1045	2.67943	0.999997	15	13	355	695	0.464286	34.6071	NA:c.1076G>T	NA:p.Trp359Leu	Yes
K289A-P3	WSN-PB2-vRNA	78	SNV	C	2	75	2.66667	0.86327	2	0	75	1	0	34	PB2:c.51C>T		No
K289A-P4	WSN-NP-vRNA	559	SNV	C	12	450	2.66667	0.963456	6	6	277	175	0.5	34.0833	NP:c.514C>A	NP:p.Leu172Ile	Yes
K289A-P4	WSN-HA-vRNA	1360	SNV	T	2	75	2.66667	0.569181	1	1	34	42	0.5	36	HA:c.1328T>C	HA:p.Val443Ala	Yes
K289A-P4	WSN-PB1-vRNA	754	SNV	C	8	301	2.65781	0.999715	3	5	316	340	0.375	36	PB1:c.730C>A	PB1:p.Pro244Thr	Yes
K289A-P4	WSN-HA-vRNA	610	SNV	G	18	680	2.64706	0.994999	12	6	332	349	0.333333	35.2778	HA:c.578G>T	HA:p.Trp193Leu	Yes
K289A-P3	WSN-PB2-vRNA	2118	SNV	G	9	340	2.64706	0.987873	1	8	45	296	0.111111	35.5556	PB2:c.2091G>T		No
K289A-P4	WSN-HA-vRNA	991	SNV	C	15	568	2.64085	0.984961	2	13	149	424	0.133333	34.2	HA:c.959C>A	HA:p.Pro320Gln	Yes
K289A-P4	WSN-HA-vRNA	753	SNV	G	20	760	2.63158	0.99959	17	3	495	270	0.15	34.55	HA:c.721G>T	HA:p.Gly241Trp	Yes
K289A-P4	WSN-PB2-vRNA	1838	SNV	G	16	611	2.61866	0.997941	10	6	295	316	0.375	34.4375	PB2:c.1811G>T	PB2:p.Arg604Met	Yes
K289A-P4	WSN-HA-vRNA	929	SNV	G	17	650	2.61538	0.998951	5	12	210	443	0.294118	33.5882	HA:c.897G>T	HA:p.Gln299His	Yes
K289A-P2	WSN-PA-vRNA	1517..1518	MNV	CC	11	424	2.59434	1	11	0	310	165	0	31.0003	PA:c.1493_1494delinsAA	PA:p.Thr498Lys	Yes
K289A-P4	WSN-NA-vRNA	200	SNV	G	17	656	2.59146	0.970242	15	2	635	24	0.117647	35.7647	NA:c.181G>T	NA:p.Gly61Trp	Yes
K289A-P3	WSN-PA-vRNA	841	SNV	G	5	193	2.59067	0.619524	1	4	61	132	0.2	36	PA:c.817G>T	PA:p.Gly273Trp	Yes
K289A-P4	WSN-NP-vRNA	528	SNV	C	10	387	2.58398	0.933269	4	6	203	185	0.4	34.3	NP:c.483C>A		No
K289A-P4	WSN-PB1-vRNA	755	SNV	C	8	311	2.57235	0.9999	3	5	316	340	0.375	35	PB1:c.731C>A	PB1:p.Pro244Gln	Yes
K289A-P1	WSN-PB1-vRNA	1025	SNV	G	2	78	2.5641	0.947922	0	2	33	45	0	28.5	PB1:c.1001G>A	PB1:p.Arg334Lys	Yes
K289A-P4	WSN-NP-vRNA	1346	Deletion	A	7	274	2.55474	1	0	7	18	257	0	29.4286	NP:c.1301del	NP:p.Glu434fs	Yes
K289A-P4	WSN-NA-vRNA	1170	SNV	C	21	823	2.55164	0.995904	3	18	175	653	0.142857	34.9524	NA:c.1151C>A	NA:p.Ser384*	Yes
K289A-P3	WSN-PA-vRNA	2074	SNV	G	4	157	2.54777	0.599136	0	4	4	154	0	35	PA:c.2050G>T	PA:p.Gly684Trp	Yes
K289A-P8	WSN-M-vRNA	235	SNV	T	2048	80778	2.53534	1	1527	574	58565	25414	0.273203	34.7617	M1:c.210T>C		No
K289A-P8	WSN-NS-vRNA	88	SNV	G	425	16789	2.53142	1	425	1	16784	89	0.00234742	35.5082	NS1:c.62G>A	NS1:p.Arg21Lys	Yes
K289A-P3	WSN-PB1-vRNA	2028	SNV	C	5	198	2.52525	0.746159	2	3	100	100	0.4	36	PB1:c.2004C>A		No
K289A-P8	WSN-PB1-vRNA	1899	SNV	C	136	5389	2.52366	1	134	3	2684	2752	0.0218978	33.6544	PB1:c.1875C>T		No
K289A-P4	WSN-PB2-vRNA	78	SNV	C	2	80	2.5	0.756521	2	0	80	2	0	36	PB2:c.51C>T		No
K289A-P4	WSN-PB1-vRNA	159	SNV	G	9	360	2.5	0.523438	9	0	354	6	0	35.5556	PB1:c.135G>T	PB1:p.Arg45Ser	Yes
K289A-P4	WSN-NP-vRNA	927	SNV	G	12	480	2.5	0.814346	9	3	284	196	0.25	35.25	NP:c.882G>T	NP:p.Glu294Asp	Yes
K289A-P4	WSN-PA-vRNA	1515	SNV	G	7	280	2.5	0.750106	5	2	169	111	0.285714	32.1429	PA:c.1491G>T	PA:p.Lys497Asn	Yes
K289A-P1	WSN-M-vRNA	42	SNV	A	44	1763	2.49575	1	44	0	1763	0	0	34.8409	M1:c.17A>G	M1:p.Glu6Gly	Yes
K289A-P2	WSN-PB1-vRNA	1888	SNV	G	4	161	2.48447	0.631011	3	1	61	100	0.25	35	PB1:c.1864G>T	PB1:p.Gly622Trp	Yes
K289A-P4	WSN-PB2-vRNA	683	SNV	C	14	567	2.46914	0.985438	7	7	278	293	0.5	35.1429	PB2:c.656C>A	PB2:p.Pro219Gln	Yes
K289A-P1	WSN-PA-vRNA	1510	SNV	C	9	365	2.46575	0.978313	9	0	222	143	0	29.7778	PA:c.1486C>A		No
K289A-P4	WSN-PA-vRNA	1409	SNV	G	9	366	2.45902	0.900349	4	5	138	228	0.444444	34.6667	PA:c.1385G>T	PA:p.Gly462Val	Yes
K289A-P4	WSN-PB2-vRNA	1515	SNV	G	19	776	2.44845	0.992488	11	8	319	458	0.421053	34	PB2:c.1488G>T		No
K289A-P4	WSN-PA-vRNA	1754	SNV	G	7	286	2.44755	0.584876	5	2	161	125	0.285714	34.8571	PA:c.1730G>T	PA:p.Trp577Leu	Yes
K289A-P3	WSN-PA-vRNA	1229	SNV	C	6	246	2.43902	0.592417	2	4	88	159	0.333333	36	PA:c.1205C>A	PA:p.Ser402*	Yes
K289A-P3	WSN-PA-vRNA	1543	SNV	G	5	206	2.42718	0.504986	2	3	121	87	0.4	36	PA:c.1519G>T	PA:p.Gly507*	Yes
K289A-P4	WSN-PB1-vRNA	2152	SNV	G	6	248	2.41935	0.774228	0	6	17	231	0	33.1667	PB1:c.2128G>T	PB1:p.Gly710Trp	Yes
K289A-P4	WSN-PB1-vRNA	2027	SNV	C	7	290	2.41379	0.99888	6	2	300	350	0.25	33.2857	PB1:c.2003C>A	PB1:p.Pro668His	Yes
K289A-P4	WSN-PA-vRNA	1504..1505	MNV	GG	7	290	2.41379	1	7	0	191	115	0	28.8206	PA:c.1480_1481delinsTC	PA:p.Gly494Ser	Yes
K289A-P4	WSN-NA-vRNA	1079	SNV	G	24	1000	2.4	0.999915	10	14	387	618	0.416667	33.9583	NA:c.1060G>T	NA:p.Gly354Trp	Yes
K289A-P1	WSN-PB2-vRNA	1317	SNV	C	6	250	2.4	0.831555	1	5	122	129	0.166667	34.6667	PB2:c.1290C>A		No
K289A-P4	WSN-HA-vRNA	639	SNV	G	15	628	2.38854	0.844927	12	3	365	263	0.2	36	HA:c.607G>T	HA:p.Glu203*	Yes
K289A-P2	WSN-PA-vRNA	1501	SNV	G	10	424	2.35849	0.995631	10	0	261	164	0	29	PA:c.1477G>T	PA:p.Glu493*	Yes
K289A-P2	WSN-HA-vRNA	1556	SNV	A	2	85	2.35294	0.407739	0	2	14	71	0	28.5	HA:c.1524A>G		No
K289A-P1	WSN-HA-vRNA	1695	SNV	T	2	85	2.35294	0.956666	0	2	0	85	0	36	HA:c.1663T>A	HA:p.Ser555Thr	Yes
K289A-P4	WSN-PB2-vRNA	2048	SNV	C	12	516	2.32558	0.651284	3	9	126	395	0.25	36	PB2:c.2021C>A	PB2:p.Pro674His	Yes
K289A-P4	WSN-NS-vRNA	341	SNV	C	75	3245	2.31125	1	28	47	1603	1654	0.373333	35.72	NS1:c.315C>A		No
K289A-P1	WSN-NA-vRNA	1097	SNV	G	15	649	2.31125	1	6	9	174	478	0.4	34.4667	NA:c.1078G>A	NA:p.Asp360Asn	Yes
K289A-P4	WSN-PB2-vRNA	1295	SNV	G	16	693	2.3088	0.953773	9	7	376	318	0.4375	35.75	PB2:c.1268G>T	PB2:p.Arg423Met	Yes
K289A-P1	WSN-HA-vRNA	387	SNV	A	11	477	2.30608	0.995216	6	5	314	163	0.454545	34.5455	HA:c.355A>G	HA:p.Arg119Gly	Yes
K289A-P4	WSN-PB1-vRNA	429	SNV	G	8	350	2.28571	0.595949	3	5	145	207	0.375	35.5	PB1:c.405G>T	PB1:p.Arg135Ser	Yes
K289A-P4	WSN-HA-vRNA	398	SNV	G	10	439	2.2779	0.586866	10	0	290	150	0	34.7	HA:c.366G>T	HA:p.Leu122Phe	Yes
K289A-P4	WSN-NP-vRNA	913	SNV	G	12	527	2.27704	0.750113	5	7	322	205	0.416667	34.75	NP:c.868G>T	NP:p.Asp290Tyr	Yes
K289A-P1	WSN-PB1-vRNA	906	SNV	G	2	88	2.27273	0.605122	2	0	39	49	0	36	PB1:c.882G>A		No
K289A-P4	WSN-NS-vRNA	347	SNV	C	73	3216	2.2699	1	30	43	1557	1668	0.410959	35.1096	NS1:c.321C>A		No
K289A-P4	WSN-PA-vRNA	1935	SNV	C	5	221	2.26244	0.999537	2	3	75	147	0.4	36	PA:c.1911C>T		No
K289A-P4	WSN-NS-vRNA	263	SNV	G	59	2610	2.26054	1	46	13	1670	954	0.220339	35.7288	NS1:c.237G>T	NS1:p.Met79Ile	Yes
K289A-P1	WSN-PA-vRNA	469	SNV	T	6	266	2.25564	0.813607	5	1	159	108	0.166667	34.6667	PA:c.445T>C	PA:p.Ser149Pro	Yes
K289A-P4	WSN-PB2-vRNA	972	SNV	G	16	716	2.23464	0.983144	9	7	344	373	0.4375	34.0625	PB2:c.945G>T	PB2:p.Met315Ile	Yes
K289A-P4	WSN-NA-vRNA	819	SNV	C	26	1169	2.22412	0.998101	7	19	544	629	0.269231	35	NA:c.800C>A	NA:p.Pro267His	Yes
K289A-P4	WSN-PB2-vRNA	533	SNV	C	10	450	2.22222	0.717042	8	2	335	115	0.2	33.6	PB2:c.506C>A	PB2:p.Pro169His	Yes
K289A-P4	WSN-PB1-vRNA	1818	SNV	A	6	270	2.22222	0.995258	3	3	151	121	0.5	34.5	PB1:c.1794A>G		No
K289A-P4	WSN-PA-vRNA	1876	SNV	A	5	225	2.22222	0.974485	2	3	82	144	0.4	34.4	PA:c.1852A>G	PA:p.Thr618Ala	Yes
K289A-P1	WSN-NA-vRNA	257	SNV	G	11	499	2.20441	0.944113	11	0	452	49	0	36	NA:c.238G>T	NA:p.Gly80Trp	Yes
K289A-P4	WSN-PB2-vRNA	989	SNV	C	15	681	2.20264	0.760602	5	10	308	373	0.333333	35	PB2:c.962C>A	PB2:p.Ser321*	Yes
K289A-P3	WSN-HA-vRNA	285	SNV	G	8	364	2.1978	0.772517	7	1	268	97	0.125	35.5	HA:c.253G>T	HA:p.Asp85Tyr	Yes
K289A-P4	WSN-PA-vRNA	1621	SNV	G	6	274	2.18978	0.661416	4	3	107	170	0.428571	35.3333	PA:c.1597G>T	PA:p.Glu533*	Yes
K289A-P4	WSN-PB2-vRNA	1637	SNV	G	16	734	2.17984	0.949787	9	7	355	380	0.4375	35.1875	PB2:c.1610G>T	PB2:p.Trp537Leu	Yes
K289A-P3	WSN-NA-vRNA	257	SNV	G	16	737	2.17096	0.997486	15	1	701	41	0.0625	35.25	NA:c.238G>T	NA:p.Gly80Trp	Yes
K289A-P4	WSN-M-vRNA	236	SNV	G	298	13736	2.16948	1	266	32	11443	2406	0.107383	35.5973	M1:c.211G>T	M1:p.Glu71*	Yes
K289A-P4	WSN-M-vRNA	339	SNV	G	374	17279	2.16448	1	249	125	9657	7751	0.334225	35.131	M1:c.314G>T	M1:p.Arg105Met	Yes
K289A-P4	WSN-NS-vRNA	518	SNV	C	75	3476	2.15765	1	21	55	829	2668	0.276316	35.4133	NS1:c.492C>A		No
K289A-P4	WSN-PB1-vRNA	286	SNV	G	8	373	2.14477	0.566278	7	1	272	102	0.125	34.5	PB1:c.262G>T	PB1:p.Val88Leu	Yes
K289A-P2	WSN-M-vRNA	84	Deletion	T	148	6998	2.11489	1	148	0	6997	27	0	30.9324	M1:c.59del	M1:p.Leu20fs	Yes
K289A-P8	WSN-PA-vRNA	1749	SNV	G	176	8336	2.11132	1	173	3	4748	3658	0.0170455	33.517	PA:c.1725G>A	PA:p.Met575Ile	Yes
K289A-P8	WSN-PB2-vRNA	1824	SNV	G	247	11706	2.11003	1	129	119	5114	6711	0.479839	34.2267	PB2:c.1797G>A		No
K289A-P1	WSN-PA-vRNA	1515	SNV	G	8	380	2.10526	0.936728	8	0	240	141	0	32.125	PA:c.1491G>T	PA:p.Lys497Asn	Yes
K289A-P4	WSN-NA-vRNA	476	SNV	C	23	1099	2.09281	0.997653	12	11	573	532	0.478261	35.087	NA:c.457C>A	NA:p.Pro153Thr	Yes
K289A-P1	WSN-PA-vRNA	1924	SNV	G	6	288	2.08333	0.82967	1	5	74	215	0.166667	33.1667	PA:c.1900G>T	PA:p.Gly634Trp	Yes
K289A-P4	WSN-NP-vRNA	1003	SNV	G	9	433	2.07852	0.75741	6	3	282	152	0.333333	34.1111	NP:c.958G>T	NP:p.Glu320*	Yes
K289A-P3	WSN-HA-vRNA	123	SNV	G	7	337	2.07715	0.566499	7	0	336	2	0	35.4286	HA:c.91G>T	HA:p.Asp31Tyr	Yes
K289A-P1	WSN-NA-vRNA	1211	SNV	G	11	530	2.07547	0.974255	1	10	28	505	0.0909091	32.1818	NA:c.1192G>T	NA:p.Gly398Trp	Yes
K289A-P4	WSN-NA-vRNA	948	SNV	C	23	1115	2.06278	0.992779	11	12	599	521	0.478261	34.6087	NA:c.929C>A	NA:p.Pro310Gln	Yes
K289A-P4	WSN-M-vRNA	125	SNV	G	275	13421	2.04903	1	275	3	13418	80	0.0107914	35.5345	M1:c.100G>T	M1:p.Gly34Trp	Yes
K289A-P4	WSN-PB2-vRNA	940	SNV	G	12	588	2.04082	0.834717	7	5	341	247	0.416667	35	PB2:c.913G>T	PB2:p.Glu305*	Yes
K289A-P4	WSN-PB2-vRNA	1552	SNV	G	17	835	2.03593	0.928602	10	7	309	527	0.411765	34.1176	PB2:c.1525G>T	PB2:p.Gly509Trp	Yes
K289A-P3	WSN-PA-vRNA	2048	SNV	A	3	148	2.02703	0.980273	0	3	6	142	0	31	PA:c.2024A>T	PA:p.Asn675Ile	Yes
K289A-P3	WSN-PB2-vRNA	2206	SNV	G	6	296	2.02703	0.704239	0	6	2	296	0	35.3333	PB2:c.2179G>T	PB2:p.Gly727Trp	Yes
K289A-P4	WSN-NP-vRNA	1180	SNV	C	8	395	2.02532	0.518583	4	4	119	277	0.5	35	NP:c.1135C>A	NP:p.Leu379Ile	Yes
K289A-P2	WSN-PB1-vRNA	2268	SNV	C	2	99	2.0202	0.545559	0	2	2	99	0	34	PB1:c.2244C>T		No
K289A-P4	WSN-HA-vRNA	851	SNV	G	14	696	2.01149	0.838964	10	4	301	397	0.285714	34.7857	HA:c.819G>T		No
K289A-P2	WSN-PB1-vRNA	574	SNV	C	4	199	2.01005	0.632874	3	1	98	104	0.25	34	PB1:c.550C>A	PB1:p.His184Asn	Yes
K289A-P3	WSN-PB1-vRNA	574	SNV	C	6	300	2	0.626463	1	5	135	166	0.166667	33.1667	PB1:c.550C>A	PB1:p.His184Asn	Yes
K289A-P3	WSN-PA-vRNA	1040	SNV	A	5	251	1.99203	0.941419	4	1	189	62	0.2	35.2	PA:c.1016A>G	PA:p.Lys339Arg	Yes
K289A-P1	WSN-HA-vRNA	1094	SNV	G	8	402	1.99005	0.916418	3	5	72	333	0.375	35	HA:c.1062G>T	HA:p.Glu354Asp	Yes
K289A-P1	WSN-NS-vRNA	263	SNV	G	15	754	1.98939	0.996302	11	4	524	233	0.266667	35.4667	NS1:c.237G>T	NS1:p.Met79Ile	Yes
K289A-P4	WSN-PB2-vRNA	769	SNV	G	16	807	1.98265	0.751595	13	3	493	314	0.1875	33.625	PB2:c.742G>T	PB2:p.Gly248Trp	Yes
K289A-P2	WSN-PA-vRNA	1510	SNV	C	8	405	1.97531	0.918964	8	0	264	143	0	30.75	PA:c.1486C>A		No
K289A-P4	WSN-M-vRNA	614	SNV	G	402	20587	1.95269	1	225	178	9530	11189	0.441687	35.4328	M1:c.589G>T	M1:p.Glu197*	Yes
K289A-P4	WSN-M-vRNA	432	SNV	G	382	19631	1.9459	1	253	130	11012	8835	0.339426	34.3168	M1:c.407G>T	M1:p.Gly136Val	Yes
K289A-P4	WSN-NA-vRNA	930	SNV	G	22	1139	1.93152	0.995225	10	12	632	511	0.454545	34.4545	NA:c.911G>T	NA:p.Gly304Val	Yes
K289A-P4	WSN-PB2-vRNA	1198	SNV	G	15	779	1.92555	0.832694	8	7	474	306	0.466667	34.4667	PB2:c.1171G>T	PB2:p.Glu391*	Yes
K289A-P3	WSN-HA-vRNA	753	SNV	G	16	840	1.90476	0.996936	11	5	541	304	0.3125	35	HA:c.721G>T	HA:p.Gly241Trp	Yes
K289A-P4	WSN-HA-vRNA	1408	SNV	A	3	158	1.89873	0.761579	1	2	112	46	0.333333	36	HA:c.1376A>G	HA:p.Lys459Arg	Yes
K289A-P4	WSN-PB1-vRNA	227	SNV	C	8	423	1.89125	0.521133	8	0	389	36	0	33.75	PB1:c.203C>A	PB1:p.Pro68Gln	Yes
K289A-P4	WSN-NA-vRNA	996	SNV	G	20	1058	1.89036	0.871766	12	9	512	552	0.428571	35.8	NA:c.977G>T	NA:p.Gly326Val	Yes
K289A-P3	WSN-NP-vRNA	1346	Deletion	A	6	318	1.88679	1	0	6	19	299	0	32.6667	NP:c.1301del	NP:p.Glu434fs	Yes
K289A-P4	WSN-NA-vRNA	395	SNV	G	19	1014	1.87377	0.931451	11	8	638	388	0.421053	35.3684	NA:c.376G>T	NA:p.Asp126Tyr	Yes
K289A-P4	WSN-NA-vRNA	716	SNV	G	23	1229	1.87144	0.933537	17	6	706	530	0.26087	35.0435	NA:c.697G>T	NA:p.Gly233Trp	Yes
K289A-P4	WSN-NS-vRNA	201	SNV	C	46	2470	1.86235	0.999995	28	18	2147	333	0.391304	34.2174	NS1:c.175C>A	NS1:p.Arg59Ser	Yes
K289A-P4	WSN-M-vRNA	72	SNV	C	193	10371	1.86096	1	193	0	10370	29	0	35.3472	M1:c.47C>A	M1:p.Pro16Gln	Yes
K289A-P2	WSN-HA-vRNA	890	SNV	G	16	863	1.854	1	9	8	371	497	0.470588	34.75	HA:c.858G>A		No
K289A-P1	WSN-HA-vRNA	952	SNV	C	9	489	1.84049	0.675841	1	8	130	360	0.111111	36	HA:c.920C>A	HA:p.Pro307His	Yes
K289A-P3	WSN-NA-vRNA	1239	SNV	G	12	652	1.84049	0.948151	0	12	27	634	0	33.25	NA:c.1220G>T	NA:p.Trp407Leu	Yes
K289A-P4	WSN-NS-vRNA	522	SNV	C	66	3598	1.83435	0.999938	9	57	883	2736	0.136364	35.0606	NS1:c.496C>A	NS1:p.Leu166Ile	Yes
K289A-P4	WSN-NA-vRNA	432	SNV	C	17	930	1.82796	0.799787	7	10	470	469	0.411765	35.5294	NA:c.413C>A	NA:p.Pro138His	Yes
K289A-P4	WSN-NS-vRNA	654	SNV	G	34	1870	1.81818	0.999579	6	28	170	1710	0.176471	35.0588	NS1:c.628G>T	NS1:p.Gly210Trp	Yes
K289A-P4	WSN-M-vRNA	439	SNV	G	389	21402	1.81759	1	256	133	11666	10045	0.341902	35.6684	M1:c.414G>T		No
K289A-P1	WSN-PB2-vRNA	1611	SNV	A	6	334	1.79641	0.876195	0	6	174	160	0	36	PB2:c.1584A>G		No
K289A-P3	WSN-PB2-vRNA	1968..1969	MNV	AC	10	557	1.79533	1	10	0	226	342	0	35.4	PB2:c.1941_1942delinsGA	PB2:p.Ile647_Leu648delinsMetIle	Yes
K289A-P4	WSN-NS-vRNA	29	SNV	G	28	1568	1.78571	0.867328	28	0	1568	0	0	35.5714	NS1:c.3G>T	NS1:p.Met1?	Yes
K289A-P1	WSN-PB1-vRNA	364	SNV	G	3	168	1.78571	0.671588	2	1	93	75	0.333333	34.6667	PB1:c.340G>A	PB1:p.Val114Ile	Yes
K289A-P4	WSN-NA-vRNA	535	SNV	G	21	1176	1.78571	0.923833	13	8	568	611	0.380952	33.5714	NA:c.516G>T	NA:p.Met172Ile	Yes
K289A-P3	WSN-PB1-vRNA	1412	SNV	T	3	169	1.77515	0.803367	0	3	96	74	0	26.6667	PB1:c.1388T>G	PB1:p.Val463Gly	Yes
K289A-P4	WSN-M-vRNA	479	SNV	G	376	21183	1.77501	1	254	125	11299	10104	0.329815	35.2793	M1:c.454G>T	M1:p.Glu152*	Yes
K289A-P1	WSN-PB2-vRNA	762	SNV	T	6	339	1.76991	0.57479	2	4	193	146	0.333333	33.8333	PB2:c.735T>C		No
K289A-P2	WSN-NP-vRNA	1476	SNV	C	8	453	1.766	0.702512	0	8	0	453	0	36	NP:c.1431C>A		No
K289A-P1	WSN-NA-vRNA	681	SNV	C	13	737	1.76391	0.979199	7	6	368	372	0.461538	33.9231	NA:c.662C>A	NA:p.Ser221*	Yes
K289A-P2	WSN-PA-vRNA	1504..1505	MNV	GG	8	454	1.76211	1	8	0	324	158	0	29.7489	PA:c.1480_1481delinsTC	PA:p.Gly494Ser	Yes
K289A-P4	WSN-NS-vRNA	709	SNV	C	31	1767	1.75439	0.880936	0	31	30	1745	0	35.4516	NS1:c.683C>A	NS1:p.Ser228*	Yes
K289A-P1	WSN-PA-vRNA	1518	SNV	C	6	344	1.74419	0.975515	4	2	266	165	0.333333	30.6626	PA:c.1494C>A		No
K289A-P1	WSN-NA-vRNA	535	SNV	G	15	861	1.74216	0.98903	5	10	498	368	0.333333	34.4667	NA:c.516G>T	NA:p.Met172Ile	Yes
K289A-P1	WSN-PA-vRNA	2123	SNV	T	4	230	1.73913	0.518268	0	4	0	230	0	36	PA:c.2099T>C	PA:p.Val700Ala	Yes
K289A-P4	WSN-NS-vRNA	117	SNV	C	53	3060	1.73203	1	53	0	3060	7	0	33.3962	NS1:c.91C>A	NS1:p.Pro31Thr	Yes
K289A-P2	WSN-PB1-vRNA	1558	SNV	T	2	116	1.72414	0.832498	0	2	54	62	0	28.5	PB1:c.1534T>G	PB1:p.Phe512Val	Yes
K289A-P4	WSN-M-vRNA	593	SNV	G	379	22024	1.72085	1	221	159	10179	11967	0.418421	35.5172	M1:c.568G>T	M1:p.Glu190*	Yes
K289A-P8	WSN-NA-vRNA	156	SNV	C	126	7322	1.72084	1	124	3	7051	434	0.023622	34.4286	NA:c.137C>T	NA:p.Thr46Ile	Yes
K289A-P4	WSN-M-vRNA	197	SNV	G	222	12901	1.7208	1	213	11	38346	3987	0.0491071	35.1781	M1:c.172G>T	M1:p.Gly58Trp	Yes
K289A-P8	WSN-NP-vRNA	897	SNV	C	154	8982	1.71454	1	71	85	4872	4206	0.455128	34.2792	NP:c.852C>T		No
K289A-P3	WSN-PB1-vRNA	1415	SNV	A	3	175	1.71429	0.674735	3	0	96	80	0	36	PB1:c.1391A>G	PB1:p.Asn464Ser	Yes
K289A-P4	WSN-PB2-vRNA	729	SNV	G	11	643	1.71073	0.637175	3	8	351	292	0.272727	34	PB2:c.702G>T	PB2:p.Leu234Phe	Yes
K289A-P3	WSN-NP-vRNA	1244	SNV	G	6	351	1.7094	0.525085	0	6	68	284	0	35.3333	NP:c.1199G>T	NP:p.Arg400Met	Yes
K289A-P1	WSN-PA-vRNA	800^801	Insertion	-	6	351	1.7094	1	2	4	126	225	0.333333	36	PA:c.782dup	PA:p.Leu261fs	Yes
K289A-P4	WSN-M-vRNA	83	SNV	C	189	11095	1.70347	1	189	0	11094	45	0	35.037	M1:c.58C>A	M1:p.Leu20Ile	Yes
K289A-P4	WSN-M-vRNA	683	SNV	G	305	18056	1.68919	1	184	122	8851	9327	0.398693	34.9967	M1:c.658G>T	M1:p.Gly220Trp	Yes
K289A-P8	WSN-PB2-vRNA	1479	SNV	G	227	13456	1.68698	1	93	134	5736	7852	0.409692	35.0044	PB2:c.1452G>A		No
K289A-P8	WSN-PB2-vRNA	1533	SNV	G	262	15611	1.6783	1	146	122	6271	9611	0.455224	33.6374	PB2:c.1506G>A		No
K289A-P4	WSN-M-vRNA	196	SNV	G	220	13113	1.67772	1	204	20	38346	3987	0.0892857	35.3129	M1:c.171G>T	M1:p.Lys57Asn	Yes
K289A-P1	WSN-NA-vRNA	948	SNV	C	11	656	1.67683	0.936699	5	7	339	320	0.416667	34.9091	NA:c.929C>A	NA:p.Pro310Gln	Yes
K289A-P4	WSN-HA-vRNA	788	SNV	C	12	720	1.66667	0.621301	8	4	440	283	0.333333	33.75	HA:c.756C>A		No
K289A-P4	WSN-M-vRNA	759	SNV	G	202	12130	1.66529	1	114	90	20764	31852	0.441176	34.2889	M1:c.734G>T	M1:p.Gly245Val	Yes
K289A-P8	WSN-PB1-vRNA	2034	SNV	A	98	5894	1.66271	1	34	65	2739	3372	0.343434	34.6429	PB1:c.2010A>G		No
K289A-P4	WSN-NA-vRNA	1012	SNV	G	17	1028	1.6537	0.540826	8	9	487	548	0.470588	35.4706	NA:c.993G>T	NA:p.Lys331Asn	Yes
K289A-P4	WSN-M-vRNA	430	SNV	G	331	20097	1.64701	1	232	103	11108	9216	0.307463	35.0393	M1:c.405G>T	M1:p.Met135Ile	Yes
K289A-P4	WSN-NS-vRNA	668	SNV	C	31	1883	1.64631	0.84145	1	30	159	1755	0.0322581	35.3226	NS1:c.642C>A		No
K289A-P1	WSN-PA-vRNA	998	SNV	C	8	486	1.64609	0.599036	6	2	377	111	0.25	32.5	PA:c.974C>A	PA:p.Pro325Gln	Yes
K289A-P8	WSN-HA-vRNA	1413	SNV	C	50	3046	1.6415	1	15	35	1503	1573	0.3	34.16	HA:c.1381C>T		No
K289A-P4	WSN-M-vRNA	281	SNV	G	257	15670	1.64008	1	199	59	10463	5378	0.228682	35.3074	M1:c.256G>T	M1:p.Gly86Trp	Yes
K289A-P4	WSN-PB2-vRNA	1116	SNV	C	13	796	1.63317	0.561965	7	6	398	399	0.461538	33.9231	PB2:c.1089C>A	PB2:p.Phe363Leu	Yes
K289A-P3	WSN-PB2-vRNA	695	SNV	G	6	370	1.62162	0.551573	1	5	183	187	0.166667	33.8333	PB2:c.668G>T	PB2:p.Gly223Val	Yes
K289A-P1	WSN-NS-vRNA	153	SNV	C	13	804	1.61692	0.982669	13	0	785	20	0	35.3846	NS1:c.127C>A	NS1:p.Leu43Ile	Yes
K289A-P4	WSN-M-vRNA	356	SNV	G	294	18194	1.61592	1	193	103	9936	8427	0.347973	35.1939	M1:c.331G>T	M1:p.Gly111Trp	Yes
K289A-P4	WSN-M-vRNA	757	SNV	G	194	12023	1.61357	1	105	89	20764	31852	0.458763	35.5103	M1:c.732G>T	M1:p.Met244Ile	Yes
K289A-P8	WSN-PB2-vRNA	1911^1912	Insertion	-	252	15634	1.61187	1	252	0	7962	7922	0	35.5512	PB2:c.1885_1886insTA	PB2:p.Ser629fs	Yes
K289A-P4	WSN-PB2-vRNA	222	SNV	A	3	187	1.60428	0.549413	3	0	161	26	0	34.6667	PB2:c.195A>G		No
K289A-P3	WSN-NA-vRNA	948	SNV	C	15	936	1.60256	0.956918	10	5	531	412	0.333333	34.5333	NA:c.929C>A	NA:p.Pro310Gln	Yes
K289A-P3	WSN-PB2-vRNA	769	SNV	G	10	632	1.58228	0.692845	8	2	415	218	0.2	33.4	PB2:c.742G>T	PB2:p.Gly248Trp	Yes
K289A-P3	WSN-NS-vRNA	347	SNV	C	53	3352	1.58115	1	19	34	1489	1877	0.358491	35.3396	NS1:c.321C>A		No
K289A-P3	WSN-HA-vRNA	610	SNV	G	12	762	1.5748	0.783655	7	5	395	367	0.416667	34.1667	HA:c.578G>T	HA:p.Trp193Leu	Yes
K289A-P4	WSN-NS-vRNA	485	SNV	G	51	3253	1.56778	1	23	28	2224	4670	0.45098	34.0588	NS1:c.459G>T	NS1:p.Glu153Asp	Yes
K289A-P1	WSN-PA-vRNA	93	SNV	G	2	128	1.5625	0.993437	2	0	128	1	0	36	PA:c.69G>C	PA:p.Glu23Asp	Yes
K289A-P3	WSN-NA-vRNA	1079	SNV	G	15	960	1.5625	0.92366	8	7	405	564	0.466667	33.3333	NA:c.1060G>T	NA:p.Gly354Trp	Yes
K289A-P2	WSN-NA-vRNA	819	SNV	C	17	1093	1.55535	0.990262	3	14	417	681	0.176471	36	NA:c.800C>A	NA:p.Pro267His	Yes
K289A-P1	WSN-NA-vRNA	810	SNV	C	13	839	1.54946	0.913031	5	8	304	536	0.384615	33.9231	NA:c.791C>A	NA:p.Ser264Tyr	Yes
K289A-P1	WSN-NA-vRNA	395	SNV	G	11	712	1.54494	0.768158	7	4	486	231	0.363636	35.6364	NA:c.376G>T	NA:p.Asp126Tyr	Yes
K289A-P3	WSN-HA-vRNA	991	SNV	C	10	649	1.54083	0.616276	2	8	171	485	0.2	35.2	HA:c.959C>A	HA:p.Pro320Gln	Yes
K289A-P2	WSN-PB1-vRNA	1771	SNV	A	2	130	1.53846	0.99659	1	1	77	54	0.5	36	PB1:c.1747A>C	PB1:p.Thr583Pro	Yes
K289A-P4	WSN-M-vRNA	758	SNV	G	184	11996	1.53384	1	98	88	20764	31852	0.473118	34.8454	M1:c.733G>T	M1:p.Gly245Trp	Yes
K289A-P1	WSN-NP-vRNA	1352	SNV	G	8	522	1.53257	0.567513	1	7	38	486	0.125	36	NP:c.1307G>T	NP:p.Arg436Ile	Yes
K289A-P1	WSN-NP-vRNA	563	SNV	C	18	1178	1.52801	0.981157	4	14	645	534	0.222222	34.2222	NP:c.518C>A	NP:p.Pro173His	Yes
K289A-P2	WSN-NA-vRNA	1370	SNV	A	4	262	1.52672	0.807344	0	4	2	261	0	36	NA:c.1351A>G	NA:p.Ile451Val	Yes
K289A-P4	WSN-PA-vRNA	1511	SNV	G	4	262	1.52672	0.990462	4	0	153	109	0	33.75	PA:c.1487G>A	PA:p.Arg496Gln	Yes
K289A-P4	WSN-M-vRNA	217	SNV	C	186	12261	1.51701	1	156	30	10512	1844	0.16129	35.1183	M1:c.192C>A	M1:p.Phe64Leu	Yes
K289A-P4	WSN-PB2-vRNA	1007	SNV	G	11	729	1.50892	0.526711	2	9	299	431	0.181818	34.9091	PB2:c.980G>T	PB2:p.Gly327Val	Yes
K289A-P3	WSN-NA-vRNA	876	SNV	C	14	931	1.50376	0.720781	5	9	494	443	0.357143	34.7143	NA:c.857C>A	NA:p.Pro286Gln	Yes
K289A-P4	WSN-NS-vRNA	486	SNV	G	47	3130	1.5016	1	19	29	2224	4670	0.395833	33.7873	NS1:c.460G>T	NS1:p.Gly154Trp	Yes
K289A-P1	WSN-NP-vRNA	624	SNV	G	16	1074	1.48976	0.847001	10	6	613	462	0.375	33.5625	NP:c.579G>T	NP:p.Leu193Phe	Yes
K289A-P2	WSN-PA-vRNA	1504	SNV	G	6	403	1.48883	0.966531	5	1	324	158	0.166667	33.1578	PA:c.1480G>T	PA:p.Gly494*	Yes
K289A-P4	WSN-PA-vRNA	1508	SNV	G	4	269	1.48699	0.999728	4	0	168	101	0	31.25	PA:c.1484G>C	PA:p.Arg495Thr	Yes
K289A-P2	WSN-PB2-vRNA	1374	SNV	G	8	541	1.47874	0.6663	6	2	231	310	0.25	35.5	PB2:c.1347G>T	PB2:p.Trp449Cys	Yes
K289A-P2	WSN-PB2-vRNA	2098	SNV	C	16	1082	1.47874	1	3	14	648	468	0.176471	34.75	PB2:c.2071C>T		No
K289A-P2	WSN-NA-vRNA	1079	SNV	G	15	1019	1.47203	0.976677	9	6	463	566	0.4	32.8667	NA:c.1060G>T	NA:p.Gly354Trp	Yes
K289A-P4	WSN-NS-vRNA	46	SNV	C	32	2174	1.47194	0.976235	32	0	2174	1	0	35.875	NS1:c.20C>A	NS1:p.Ser7*	Yes
K289A-P3	WSN-PB2-vRNA	1572	SNV	C	8	544	1.47059	0.554116	5	3	282	266	0.375	35	PB2:c.1545C>A		No
K289A-P1	WSN-NA-vRNA	1079	SNV	G	9	614	1.4658	0.721018	6	3	189	428	0.333333	34.6667	NA:c.1060G>T	NA:p.Gly354Trp	Yes
K289A-P2	WSN-NP-vRNA	1301	SNV	C	9	615	1.46341	0.632545	1	8	137	478	0.111111	33.3333	NP:c.1256C>A	NP:p.Pro419His	Yes
K289A-P1	WSN-NS-vRNA	305	SNV	G	13	894	1.45414	0.726147	8	5	587	311	0.384615	34.5385	NS1:c.279G>T	NS1:p.Met93Ile	Yes
K289A-P1	WSN-M-vRNA	236	SNV	G	46	3172	1.45019	0.99997	41	5	2748	441	0.108696	35.8043	M1:c.211G>T	M1:p.Glu71*	Yes
K289A-P3	WSN-HA-vRNA	543	SNV	G	10	691	1.44718	0.526234	5	5	255	437	0.5	35.6	HA:c.511G>T	HA:p.Gly171Trp	Yes
K289A-P1	WSN-NA-vRNA	697	SNV	G	12	830	1.44578	0.713679	6	6	418	415	0.5	36	NA:c.678G>T	NA:p.Met226Ile	Yes
K289A-P1	WSN-HA-vRNA	639	SNV	G	10	696	1.43678	0.514021	6	4	341	356	0.4	36	HA:c.607G>T	HA:p.Glu203*	Yes
K289A-P2	WSN-PB1-vRNA	1974	SNV	T	3	209	1.43541	0.504995	2	1	141	70	0.333333	36	PB1:c.1950T>C		No
K289A-P2	WSN-PA-vRNA	908	SNV	C	7	494	1.417	0.528019	2	5	309	186	0.285714	34.7143	PA:c.884C>A	PA:p.Pro295Gln	Yes
K289A-P1	WSN-NA-vRNA	996	SNV	G	9	637	1.41287	0.70196	2	7	289	352	0.222222	34.5556	NA:c.977G>T	NA:p.Gly326Val	Yes
K289A-P1	WSN-HA-vRNA	1207	SNV	C	4	284	1.40845	0.999997	4	0	94	192	0	36	HA:c.1175C>G	HA:p.Thr392Arg	Yes
K289A-P2	WSN-PA-vRNA	918	SNV	G	7	498	1.40562	0.562945	4	3	309	189	0.428571	34.7143	PA:c.894G>T	PA:p.Glu298Asp	Yes
K289A-P1	WSN-NP-vRNA	1501	SNV	T	5	359	1.39276	0.502533	0	5	1	359	0	36	NP:c.1456T>C	NP:p.Ser486Pro	Yes
K289A-P4	WSN-PB2-vRNA	1323	SNV	C	10	725	1.37931	0.999999	4	6	377	351	0.4	35.2	PB2:c.1296C>T		No
K289A-P3	WSN-HA-vRNA	618	SNV	C	10	728	1.37363	0.505694	6	4	394	335	0.4	34.7	HA:c.586C>A	HA:p.His196Asn	Yes
K289A-P4	WSN-NA-vRNA	62	SNV	A	3	219	1.36986	0.536206	3	0	219	2	0	36	NA:c.43A>G	NA:p.Met15Val	Yes
K289A-P2	WSN-NP-vRNA	1423	SNV	G	7	520	1.34615	0.995685	1	7	10	1080	0.125	34.7143	NP:c.1378G>T	NP:p.Gly460Trp	Yes
K289A-P2	WSN-NP-vRNA	847	SNV	G	13	970	1.34021	0.913694	8	5	445	526	0.384615	35	NP:c.802G>T	NP:p.Gly268Trp	Yes
K289A-P2	WSN-NS-vRNA	341	SNV	C	41	3070	1.3355	1	20	22	1385	1698	0.47619	35.3902	NS1:c.315C>A		No
K289A-P2	WSN-HA-vRNA	859	SNV	G	11	824	1.33495	1	7	4	369	457	0.363636	33.9091	HA:c.827G>A	HA:p.Gly276Glu	Yes
K289A-P1	WSN-PA-vRNA	1508	SNV	G	5	375	1.33333	0.999858	5	0	237	139	0	30.6	PA:c.1484G>C	PA:p.Arg495Thr	Yes
K289A-P1	WSN-M-vRNA	614	SNV	G	61	4585	1.33043	1	26	35	1859	2737	0.42623	35.377	M1:c.589G>T	M1:p.Glu197*	Yes
K289A-P2	WSN-NP-vRNA	1422	SNV	G	7	528	1.32576	0.991896	0	7	10	1080	0	36	NP:c.1377G>T	NP:p.Gln459His	Yes
K289A-P2	WSN-M-vRNA	42	SNV	A	62	4678	1.32535	1	62	0	4678	15	0	35.4032	M1:c.17A>G	M1:p.Glu6Gly	Yes
K289A-P3	WSN-PA-vRNA	605	SNV	C	2	153	1.30719	0.993978	2	0	128	26	0	36	PA:c.581C>G	PA:p.Ser194Cys	Yes
K289A-P2	WSN-PB1-vRNA	1857	SNV	G	2	156	1.28205	0.598374	0	2	65	91	0	34	PB1:c.1833G>A		No
K289A-P8	WSN-PB2-vRNA	1773	SNV	T	158	12334	1.28101	1	87	72	6428	6071	0.45283	34.3418	PB2:c.1746T>C		No
K289A-P8	WSN-NA-vRNA	63	SNV	T	39	3051	1.27827	1	39	0	3050	52	0	34.4872	NA:c.44T>C	NA:p.Met15Thr	Yes
K289A-P1	WSN-HA-vRNA	625	SNV	C	9	707	1.27298	0.623691	3	6	331	382	0.333333	34.2222	HA:c.593C>A	HA:p.Pro198Gln	Yes
K289A-P2	WSN-PB1-vRNA	1031	SNV	T	2	159	1.25786	0.969404	0	2	66	94	0	34	PB1:c.1007T>G	PB1:p.Val336Gly	Yes
K289A-P2	WSN-PB1-vRNA	301^302	Insertion	-	2	162	1.23457	0.999997	0	2	109	53	0	34	PB1:c.279dup	PB1:p.Phe94fs	Yes
K289A-P2	WSN-HA-vRNA	929	SNV	G	10	814	1.2285	0.768951	4	6	275	544	0.4	35.2	HA:c.897G>T	HA:p.Gln299His	Yes
K289A-P2	WSN-PA-vRNA	442	SNV	T	2	164	1.21951	0.948466	2	0	110	54	0	36	PA:c.418T>A	PA:p.Ser140Thr	Yes
K289A-P4	WSN-PB1-vRNA	512	SNV	T	5	411	1.21655	0.712466	3	2	175	237	0.4	35.2	PB1:c.488T>C	PB1:p.Leu163Pro	Yes
K289A-P2	WSN-PB1-vRNA	1038	SNV	T	2	166	1.20482	0.947322	2	0	73	94	0	36	PB1:c.1014T>A	PB1:p.Ser338Arg	Yes
K289A-P4	WSN-PB1-vRNA	625	SNV	A	4	338	1.18343	0.641114	2	2	117	221	0.5	35	PB1:c.601A>G	PB1:p.Thr201Ala	Yes
K289A-P8	WSN-PA-vRNA	609	SNV	G	63	5386	1.1697	1	50	13	3489	1974	0.206349	33.8254	PA:c.585G>A		No
K289A-P1	WSN-PB2-vRNA	363	Deletion	A	2	171	1.16959	0.946305	2	0	132	39	0	32	PB2:c.340del	PB2:p.Ile114fs	Yes
K289A-P3	WSN-PB1-vRNA	1747	SNV	G	2	173	1.15607	0.741715	2	0	114	60	0	29.5	PB1:c.1723G>C	PB1:p.Glu575Gln	Yes
K289A-P3	WSN-PA-vRNA	1518	SNV	C	2	174	1.14943	0.879883	1	1	143	86	0.5	30.9013	PA:c.1494C>A		No
K289A-P8	WSN-NP-vRNA	395	SNV	G	55	4812	1.14298	1	0	55	4232	597	0	23.7273	NP:c.350G>C	NP:p.Arg117Thr	Yes
K289A-P8	WSN-PB1-vRNA	1896	SNV	A	62	5428	1.14223	1	60	2	2717	2759	0.0322581	35.4194	PB1:c.1872A>G		No
K289A-P4	WSN-PA-vRNA	1621	SNV	G	3	274	1.09489	0.722695	2	1	107	170	0.333333	33.3333	PA:c.1597G>A	PA:p.Glu533Lys	Yes
K289A-P4	WSN-NP-vRNA	223	SNV	A	2	185	1.08108	0.909494	2	0	144	43	0	36	NP:c.178A>T	NP:p.Ser60Cys	Yes
K289A-P2	WSN-PB1-vRNA	438	SNV	T	2	191	1.04712	0.904508	0	2	77	114	0	34	PB1:c.414T>A		No
K289A-P1	WSN-PB2-vRNA	1213	SNV	G	3	289	1.03806	0.606498	2	1	171	118	0.333333	34.6667	PB2:c.1186G>A	PB2:p.Glu396Lys	Yes
K289A-P4	WSN-PA-vRNA	800^801	Insertion	-	3	291	1.03093	1	1	2	84	209	0.333333	33	PA:c.782dup	PA:p.Leu261fs	Yes
K289A-P8	WSN-HA-vRNA	156	SNV	G	39	3796	1.0274	1	39	0	3714	117	0	34.2821	HA:c.124G>T	HA:p.Ala42Ser	Yes
K289A-P4	WSN-PB1-vRNA	992	SNV	C	3	292	1.0274	0.665291	2	1	139	153	0.333333	33.3333	PB1:c.968C>T	PB1:p.Thr323Ile	Yes
K289A-P8	WSN-M-vRNA	386	SNV	G	1088	106554	1.02108	1	606	499	50396	58933	0.451584	34.6351	M1:c.361G>A	M1:p.Ala121Thr	Yes
K289A-P3	WSN-PB1-vRNA	2028	SNV	C	2	198	1.0101	0.615625	1	1	100	100	0.5	28.5	PB1:c.2004C>T		No
K289A-P3	WSN-PA-vRNA	1508	SNV	G	2	200	1	0.927392	2	0	135	66	0	31.5	PA:c.1484G>C	PA:p.Arg495Thr	Yes

## Sheet: Fig. 2E
Figure 2E
Plaque diameter
PA-WT	PA-K289A	PA-K289A + PB2-D253G	PA-K289A + PB2-D253G + PA-D306N	PA-K289A + PB2-D253G + PA-C489R
4.849		1.241	2.327	3.653
2.909		0.593	1.678	4.155
4.46		0.76	2.484	2.183
5.153		0.76	1.527	4.574
5.817		1.553	1.409	3.88
5.056		1.504	1.028	1.42
4.173		1.049	2.236	2.619
3.343		0.957	2.427	3.144
4.752		1.513	1.686	2.897
4.44		1.036	1.307	1.3
3.55		0.375	1.242	1.874
5.04		0.885	1.028	2.552
4.701		1.693	1.252	2.703
3.305		1.22	1.453	3.4
3.944		1.312	1.312	3.135
3.978		1.21	1.591	2.602
4.859		0.933	1.093	3.578
5.424		1.319	1.039	2.885
3.853		1.693	0.788	1.54
3.94		1.511	1.269	1.226
3.537		1.05	2.074	2.222
5.443		1.21	1.205	2.651
4.6		1.673	1.332	2.097
5.267		1.951	1.082	2.482
5.434		0.83	1.827	2.756
6.131		2.075	0.627	3.587
0.916		2.075	1.241	3.643
5.768		0.83	0.912	4.248
6.133		1.499	1.509	2.212
3.821		0.707	1.634	2.26
2.32		0.946	1.155	2.837
4.984		0.914	1.704	2.39
2.067		1.113	1.72	2.702
5.119		0.928	0.886	2.666
4.411		0.933	0.925	1.118
5.682		0.83	0.954	0.847
4.803		0.875	1.72	1.716
4.789		1.588	0.912	3.125
5.409		1.354	0.817	1.198
5.144		2.083	1.72	1.607
3.596		1.913	1.332	0.989
5.481		1.103	1.155	1.015
4.441		0.897	1.234	1.846
4.995		1.23	1.794	1.39
4.983		0.72	1.794	2.728
4.234		1.233	1.329	2.473
5.063		1.196	1.332	2.297
5.1		1.447	1.999	1.748
4.669		1.151	0.639	2.688
5.455		1.262	2.04	3.837
6.517		1.23	1.827	5.069
6.077		0.851	2.753	4.838
5.282		1.079	1.961	4.512
3.548			2.481	4.781
3.446			1.774	3.523
3.886			1.096	2.929
2.171			1.205	2.481
5.937			1.231	2.839
4.747			2.576	1.595
4.95			1.951	6.55
5.815			1.234	1.387
4.894			1.418	3.974
5.726			1.957	2.55
4.434			1.517	4.025
5.1			0.991	5.935
5.344			0.886	3.59
5.69			0.714	5.81
5.129			1.442	3.736
5.228			1.884	4.468
2.495			1.332	4.479
3.74			2.143	2.877
3.305			2.407	4.269
4.581			1.595	4.072
5.863			1.259
5.019			1.585
2.331			1.863
4.597			1.155
6.795			0.991
4.598			0.979
4.099			1.308
4.834			1.387
5.149			1.135
5.253			1.648
3.546			1.517
5.611			1.913
5.317			1.341
6.388			1.067
5.415			2.469
4.452			1.468
4.666			1.802
4.122			2.084
5.496			1.607
4.965			1.104
3.629			2.827
4.835			1.74
5.401			2.449
4.103			1.672
5.512			1.701
			1.581
			2.549
			1.334
			1.615
			1.521
			1.701
			0.854
			2.135
			1.283
			2.272
			1.698
			1.512
			1.521
			1.076
			1.076
			1.314
			1.104
			1.23
			1.945
			0.929
			1.241
			1.648
			1.136
			1.283
			0.472
			1.698
			1.266
			1.311
			0.389
			1.076
			1.341
			0.948
			0.849
			2.069

## Sheet: Fig. 2F
Figure 2F
	FluPol activity				Summary	Adjusted P Value			CTD-binding					Adjusted P Value	Summary			huANP32A-binding				Adjusted P Value	Summary
	R1	R2	R3	R4					R1	R2	R3	R4	R5					R1	R2	R3	R4
PA-WT	100	100	100	100				PA-WT	100	100	100	100	100				PA-WT	100	100	100	100
PA-K289A	17.1419	9.7565	12.9851	15.9456	***	<,001		PA-K289A	80.4474	75.417	75.5728	53.3296	86.4814	0.031	*		PA-K289A	56.5587	57.7152	45.232	56.4015	<,001	***
PA-K289A + PB2-D253G	35.3559	23.2988	27.7841	33.2617	***	<,001		PA-K289A + PB2-D253G	92.1915	104.183	87.6256	73.5272	86.521	0.39	ns		PA-K289A + PB2-D253G	51.6566	55.8883	51.3159	50.6296	0.995	ns
PA-K289A + PA-D306N	9.61969	13.9916	9.91318	12.2695	***	<,001		PA-K289A + PA-D306N	67.1846	87.8545	73.4875	58.4335	73.2325	0.26	ns		PA-K289A + PA-D306N	42.2311	58.4326	54.8236	41.8592	0.953	ns
PA-K289A + PA-C489R	55.0091	44.6187	44.2337	53.5769	***	<,001		PA-K289A + PA-C489R	109.273	135.013	116.649	86.043	133.69	<,001	***		PA-K289A + PA-C489R	76.2681	93.1977	79.5187	91.88	<,001	***
WSN	plasmid #	ng DNA/96 well						WSN	plasmid #	ng DNA/96 well							WSN	plasmid #	ng DNA/96 well
PB2-WT	TK172	25						PB2-WT	TK172	25							PB2-WT	TK172	25
PB2-D253G	TK25	-						PB2-D253G	TK25	-							PB2-D253G	TK25	-
PB1-WT	TK35	25						PB1-G2	TK5	25							PB1-G2	TK5	25
PA-WT	TK42	25						PA-WT	TK42	25							PA-WT	TK42	25
PA-K289A	TK36	-						PA-K289A	TK36	-							PA-K289A	TK36	-
PA-K289A-D306N	TK118	-						PA-K289A-D306N	TK118	-							PA-K289A-D306N	TK118	-
PA-K289A-C489R	TK83	-						PA-K289A-C489R	TK83	-							PA-K289A-C489R	TK83	-
NP-WT	TK43	50						pCI-RPB1-14XCTD-G1 #11	TK535	100							huANP32A-LL-G1	TK403	25
human FluA-FF (RF) #2471	TK289	10							Total	175							pCI empty	TK19	75
TK-RE		5																Total	175
	Total	140

## Sheet: Fig. 2G
Figure 2G
	FluPol activity				huANP32A-binding				CTD-binding				DDX5-binding
	Mean	SD			Mean	SD			Mean	SD			Mean	SD
PA-WT	100	0			100	0			100	0			100	0
PA-K289A	13.9573	3.30084			53.9769	5.85926			74.2496	12.5379			111.1	18.71
PA-K289A + PB2-D253G	29.9251	5.45035			52.3726	2.38243			88.8098	11.0452			115	15.51
PA-K289A + PA-D306N	11.4485	2.06908			49.3366	8.54877			72.0385	10.7509			110.5	17.72
PA-K289A + PA-C489R	49.3596	5.72868			85.2161	8.57595			116.134	20.1088			107.7	14.37
PA-R454A	1.02076	0.361342			51.3571	4.48596			71.3302	7.83344			118.8	14.76
PA-R454A + PB1-I298M	1.29316	0.448933			58.8054	7.54204			71.1315	13.9962			102.9	20.5
PA-R454A + PB1-I298M + PB2-M535I	0.759443	0.286692			59.2175	10.6374			83.6337	13.2713			96.8	22.76
PA-R454A + PB1-I298M + PB2-M645I	2.42717	1.44671			56.6583	0.646716			77.7912	21.1359			75.64	16.71
PA-K635A	0.300991	0.108895			27.3282	5.47817			43.5771	2.32687			113.6	21.58
PA-K635A + PB2-S286N	0.303138	0.0634275			33.0803	1.82096			45.3701	9.60802			116.5	25.82
PA-K635A + PB2-S286N + PB1-D439N	0.893493	0.171518			23.9413	3.28514			35.9474	2.74181			95.64	17.53
PA-K635A + PB2-S286N + PB1-D439N + PA-V90I	7.04357	4.49035			45.9666	4.66056			78.5408	17.3226			87.94	23.72
PA-R638A	12.4947	1.97594			62.0061	4.92539			69.9928	11.4077			99.84	4.488
PA-R638A + PB2-M535I	8.1217	1.70289			50.3922	2.25202			80.7491	9.54764			100.5	11.47
PA-R638A + PB2-M535I + PA-R490I + PB2-R375K	40.4717	5.15095			80.947	8.76934			66.2291	14.4488			105.5	16.6
	WSN	plasmid #	ng DNA/96 well		WSN	plasmid #	ng DNA/96 well		WSN	plasmid #	ng DNA/96 well		WSN	plasmid #	ng DNA/96 well
	PB2-WT	TK172	25		PB2-WT	TK172	25		PB2-WT	TK172	25		PB2-G1	TK6	25
	PB2-D253G	TK25	-		PB2-D253G	TK25	-		PB2-D253G	TK25	-		PB2 D253G-G1	TK12	-
	PB1-WT	TK35	25		PB1-G2	TK5	25		PB1-G2	TK5	25		PB1-G2	TK5	25
	PA-WT	TK42	25		PA-WT	TK42	25		PA-WT	TK42	25		PA-WT	TK42	25
	PA-K289A	TK36	-		PA-K289A	TK36	-		PA-K289A	TK36	-		PA-K289A	TK36	-
	PA-K289A-D306N	TK118	-		PA-K289A-D306N	TK118	-		PA-K289A-D306N	TK118	-		PA-K289A-D306N	TK118	-
	PA-K289A-C489R	TK83	-		PA-K289A-C489R	TK83	-		PA-K289A-C489R	TK83	-		PA-K289A-C489R	TK83	-
	NP-WT	TK43	50		huANP32A-LL-G1	TK403	25		pCI-RPB1-14XCTD-G1 #11	TK535	100		G2-DDX5	TK254	50
	human FluA-FF (RF) #2471	TK289	10		pCI empty	TK19	75			Total	175		pCI empty	TK19	50
	TK-RE		5			Total	175							Total	175
		Total	140
	WSN	plasmid #	ng DNA/96 well		WSN	plasmid #	ng DNA/96 well		WSN	plasmid #	ng DNA/96 well		WSN	plasmid #	ng DNA/96 well
	PB2-WT	TK172	25		PB2-WT	TK172	25		PB2-WT	TK172	25		PB2-G1	TK6	25
	PB2-M535I	TK24	-		PB2-M535I	TK24	-		PB2-M535I	TK24	-		PB2 M535I-G1	TK27	-
	PB2-M645I	TK57	-		PB2-M645I	TK57	-		PB2-M645I	TK57	-		PB2 M645I-G1	TK512	-
	PA-WT	TK42	25		PA-WT	TK42	25		PA-WT	TK42	25		PA-WT	TK42	25
	PA-R454A	TK37	-		PA-R454A	TK37	-		PA-R454A	TK37	-		PA-R454A	TK37	-
	PB1-WT	TK35	25		PB1-G2	TK5	25		PB1-G2	TK5	25		PB1-WT	TK35	25
	PB1-I298M	TK54	-		PB1-I298M-G2	TK496	-		PB1-I298M-G2	TK496	-		PB1-I298M	TK54	-
	NP-WT	TK43	50		huANP32A-LL-G1	TK403	25		pCI-RPB1-14XCTD-G1 #11	TK535	100		G2-DDX5	TK254	50
	human FluA-FF (RF) #2471	TK289	10		pCI empty	TK19	75			Total	175		pCI empty	TK19	50
	TK-RE		5			Total	175							Total	175
		Total	140
	WSN	plasmid #	ng DNA/96 well		WSN	plasmid #	ng DNA/96 well		WSN	plasmid #	ng DNA/96 well		WSN	plasmid #	ng DNA/96 well
	PB2-WT	TK172	25		PB2-WT	TK172	25		PB2-WT	TK172	25		PB2-G1	TK6	25
	PB2 S286N	TK26	-		PB2 S286N	TK26	-		PB2 S286N	TK26	-		PB2-S286N-G1	TK13	-
	PA-WT	TK42	25		PA-WT	TK42	25		PA-WT	TK42	25		PA-WT	TK42	25
	PA-K635A	TK38	-		PA-K635A	TK38	-		PA-K635A	TK38	-		PA-K635A	TK38	-
	PA-K635A - V90I	TK413	-		PA-K635A - V90I	TK413	-		PA-K635A - V90I	TK413	-		PA-K635A - V90I	TK413	-
	PB1-WT	TK35	25		PB1-G2	TK5	25		PB1-G2	TK5	25		PB1-WT	TK35	25
	PB1-D439N	TK74	-		PB1-D439N-G2	TK492	-		PB1-D439N-G2	TK492	-		PB1-D439N	TK74	-
	NP-WT	TK43	50		huANP32A-LL-G1	TK403	25		pCI-RPB1-14XCTD-G1 #11	TK535	100		G2-DDX5	TK254	50
	human FluA-FF (RF) #2471	TK289	10		pCI empty	TK19	75			Total	175		pCI empty	TK19	50
	TK-RE		5			Total	175							Total	175
		Total	140
	WSN	plasmid #	ng DNA/96 well		WSN	plasmid #	ng DNA/96 well		WSN	plasmid #	ng DNA/96 well		WSN	plasmid #	ng DNA/96 well
	PB2-WT	TK172	25		PB2-WT	TK172	25		PB2-WT	TK172	25		PB2-G1	TK6	25
	PB2 M535I	TK24	-		PB2 M535I	TK24	-		PB2 M535I	TK24	-		PB2 M535I-G1	TK27	-
	PB2 M535I R375K	TK189	-		PB2 M535I R375K	TK189	-		PB2 M535I R375K	TK189	-		PB2 M535I R375K-G1	TK511	-
	PB1-WT	TK35	25		PB1-G2	TK5	25		PB1-G2	TK5	25		PB1-WT	TK35	25
	PA-WT	TK42	25		PA-WT	TK42	25		PA-WT	TK42	25		PA-WT	TK42	25
	PA-R638A	TK39	-		PA-R638A	TK39	-		PA-R638A	TK39	-		PA-R638A	TK39	-
	PA-R638A- R490I	TK134	-		PA-R638A- R490I	TK134	-		PA-R638A- R490I	TK134	-		PA-R638A- R490I	TK134	-
	NP-WT	TK43	50		huANP32A-LL-G1	TK403	25		pCI-RPB1-14XCTD-G1 #11	TK535	100		G2-DDX5	TK254	50
	human FluA-FF (RF) #2471	TK289	10		pCI empty	TK19	75			Total	175		pCI empty	TK19	50
	TK-RE		5			Total	175							Total	175
		Total	140
	WSN	plasmid #	ng DNA/96 well		WSN	plasmid #	ng DNA/96 well
	PB2-WT	TK172	25		PB2-G1	TK6	25
	PB2-D253G	TK25	-		PB2 D253G-G1	TK12	-
	PB1-WT	TK35	25		PB1-G2	TK5	25
	PA-WT	TK42	25		PA-WT	TK42	25
	PA-K289A	TK36	-		PA-K289A	TK36	-
	PA-K289A-D306N	TK118	-		PA-K289A-D306N	TK118	-
	PA-K289A-C489R	TK83	-		PA-K289A-C489R	TK83	-
	NP-WT	TK43	50		G2-DDX5	TK254	50
	human FluA-FF (RF) #2471	TK289	10		pCI empty	TK19	50
	TK-RE		5			Total	175
		Total	140

[truncated: 44 more sheets: Fig. 3A, Fig. 3B, Fig. 3D, Fig. 3E, Fig. 3F, Fig. 3G, Fig. 3H, Fig. 3I, Fig. 5D, Fig. 5E, Fig. 5F, Fig. 5G, Fig. 5H, Fig. 5I, Fig. S1B, Fig. S1C, Fig. S1D, Fig. S1E, Fig. S1F, Fig. S1G …]
